# Supplementary material for: Acclimation of a low iron adapted Ostreococcus strain to iron limitation through cell biomass lowering
Source: Sci Rep. 2017 Mar 23;7:327. doi: 10.1038/s41598-017-00216-6 (PMC5428002; doi:10.1038/s41598-017-00216-6)
Supplement: Supplementary file 2 — Supplementary information [file 41598_2017_216_MOESM2_ESM.xls]

## Sheet: 1251 transcripts (de novo ass.)
TRINITY transcript	Length (nt)	LogFC T1	Pval	LogFC T2	Pval2	LogFC T3	Pval3	LogFC T4	Pval4	# UP	# DOWN	CDS in O. tauri with significant BLAST hit	bitscore	Description (ORCAE database)	Protein domains (ORCAE database)
comp1001_c0_seq1	337	-1.69	0.00508948	-0.89	0.432995	-Inf	1.34923e-05	-1.33	0.051189	1	1	NA	NA	NA	NA
comp1002_c0_seq1	1048	0.373434	0.00302151	0.51495	5.21508e-07	1.10018	1.35224e-12	1.13902	2.5293e-13	2	0	ostta10g00810	36.3	G-protein beta WD-40 repeat	IPR017986: WD40-repeat-containing domain; IPR019775: WD40 repeat, conserved site; PTHR19877: WD40 REPEAT PROTEIN; IPR001680: WD40 repeat; IPR015943: WD40/YVTN repeat-like-containing domain; IPR020472: G-protein beta WD-40 repeat
comp1021_c0_seq1	2193	-1.45711	3.12915e-28	-1.79534	8.32618e-129	-1.4458	1.75944e-84	0.0928252	0.665856	0	3	ostta03g03730	46.4	AP2/ERF domain	IPR016177: DNA-binding domain; IPR001471: AP2/ERF domain; PTHR32467: FAMILY NOT NAMED
comp1022_c0_seq1	525	-1.06	0.00011623	-0.95	1.0547e-10	-1.19	0.00010279	-0.69	0.0609914	0	2	NA	NA	NA	NA
comp1024_c0_seq1	2735	0.948943	6.83067e-27	1.36211	3.88397e-78	0.468137	3e-09	-0.838413	1.14841e-11	1	0	ostta05g03030	35.9	unnamed product	PF04193: PQ-loop
comp1029_c0_seq1	1643	-0.29	0.007107	-0.7	3.76863e-22	-0.94	1.99292e-17	-1.16	7.04929e-22	0	1	NA	NA	NA	NA
comp1032_c0_seq1	1017	0.347661	0.175024	0.99499	2.18237e-08	1.52737	1.588e-10	0.704883	0.0108457	1	0	ostta03g03760	187	Arf GTPase activating protein	IPR001164: Arf GTPase activating protein; SSF57863: ArfGap/RecO-like zinc finger; PTHR23180: CENTAURIN/ARF
comp1034_c0_seq2	309	-2.81	0.0327521	-2.45	0.0015124	-1.54	0.633596	-0.84	0.502072	0	1	NA	NA	NA	NA
comp1035_c0_seq1	1943	-1.54676	4.67978e-56	-1.39303	2.26684e-67	-1.31411	9.67914e-47	-0.939182	2.87422e-13	0	3	ostta13g01640	62.9	WD40 repeat	IPR017986: WD40-repeat-containing domain; IPR001680: WD40 repeat; IPR015943: WD40/YVTN repeat-like-containing domain; PTHR15574: WD REPEAT DOMAIN-CONTAINING FAMILY
comp1036_c0_seq1	660	0.94	0.000261219	1.07	1.58232e-10	-0.47	0.101789	0.36	0.199001	1	0	NA	NA	NA	NA
comp1037_c0_seq1	3384	0.427859	0.00126341	0.67743	4.16342e-19	-1.80761	7.60929e-71	-1.74182	1.85815e-14	0	2	ostta15g00640	147	ABC transporter, conserved site	G3DSA:2.40.50.40: no description; IPR011989: Armadillo-like helical; IPR003439: ABC transporter-like; IPR027417: P-loop containing nucleoside triphosphate hydrolase; IPR000953: Chromo domain/shadow; PTHR19211: ATP-BINDING TRANSPORT PROTEIN-RELATED; G3DSA:3.40.50.300: no description; IPR003593: AAA+ ATPase domain; IPR015688: Elongation Factor 3; IPR023780: Chromo domain; IPR016024: Armadillo-type …
comp1039_c0_seq1	432	-0.03	1	0.03	1	-1	1.44675e-05	-1.01	5.10633e-06	0	1	NA	NA	NA	NA
comp1044_c0_seq1	1156	-0.03	1	0.23	0.510602	1.2	0.0120042	1.46	2.39425e-06	1	0	NA	NA	NA	NA
comp1047_c0_seq1	1390	2.69	2.72843e-10	0.5	0.0173442	-0.08	0.948723	0.6	0.0293608	1	0	NA	NA	NA	NA
comp1049_c0_seq2	663	0.39	0.654201	0.44	0.498692	-2.11	0.00220121	-0.78	0.158494	0	1	NA	NA	NA	NA
comp1066_c0_seq2	638	-1.89	1.21275e-06	-2.44	3.94385e-15	-1.39	0.0116017	-0.29	0.494724	0	2	NA	NA	NA	NA
comp1069_c0_seq1	787	1.4	0.167424	-2.01	6.08039e-09	-0.91	0.0127269	-1.34	1.48341e-09	0	2	NA	NA	NA	NA
comp1070_c0_seq2	1933	0.263838	0.0850615	0.304986	0.00479458	0.716545	1.93968e-06	1.09403	6.51413e-13	1	0	ostta16g00740	69.8	NA	IPR000717: Proteasome component (PCI) domain; IPR011991: Winged helix-turn-helix DNA-binding domain; SSF46785: \Winged helix\ DNA-binding domain; PTHR10855: 26S PROTEASOME NON-ATPASE REGULATORY SUBUNIT 12/COP9 SIGNALOSOME COMPLEX SUBUNIT 4
comp1074_c0_seq2	788	0.11	0.509824	0.42	0.0147536	0.95	0.000311601	1.19	5.87801e-08	1	0	NA	NA	NA	NA
comp1076_c0_seq2	1242	-1.87	1.69931e-67	-2.19	3.52999e-146	-1.9	1.11551e-81	-1.37	6.96083e-26	0	4	NA	NA	NA	NA
comp1080_c0_seq1	1069	0.969893	0.0001335	1.34926	1.21797e-19	1.21202	1.5324e-12	1.42431	3.67374e-10	3	0	ostta04g00740	129	Sec1-like, domain 2	G3DSA:1.25.40.60: G3DSA:1.25.40.60; IPR001619: Sec1-like protein; IPR027482: Sec1-like, domain 2; G3DSA:3.40.50.2060: G3DSA:3.40.50.2060; G3DSA:3.90.830.10: G3DSA:3.90.830.10
comp1083_c0_seq1	699	0.51	0.567779	-0.07	1	-3.01	0.00220222	0.2	0.908826	0	1	NA	NA	NA	NA
comp1087_c0_seq1	587	-0.12	0.62741	0.27	0.166336	1.41	2.71e-07	-0.33	0.262341	1	0	NA	NA	NA	NA
comp1097_c0_seq1	2540	0.43	9.94149e-05	0.75	7.91235e-17	0.92	1.99776e-15	1.05	1.99859e-14	1	0	NA	NA	NA	NA
comp1098_c0_seq1	3528	-0.27	0.0461217	-0.37	1.06469e-06	1.61	3.49735e-75	1.29	2.54262e-05	2	0	NA	NA	NA	NA
comp1102_c0_seq1	836	1.15	1.07e-07	0.55	1.31718e-06	-0.4	0.00684467	0.34	0.439041	1	0	NA	NA	NA	NA
comp1112_c1_seq1	4801	0.172134	0.570889	0.701554	1.29e-07	1.79312	8.95495e-109	0.756541	0.000103616	1	0	ostta13g00400	142	Tex RuvX-like domain	PF14635: HHH_7; IPR006641: YqgF/RNase H-like domain; IPR000980: SH2 domain; IPR012340: Nucleic acid-binding, OB-fold; IPR027999: Death-like domain of Spt6; IPR003029: Ribosomal protein S1, RNA-binding domain; IPR023323: Tex-like domain; SSF55550: SH2 domain; IPR017072: Transcription elongation factor Spt6; IPR023097: Tex RuvX-like domain
comp1129_c0_seq1	1946	-0.63	4.34672e-11	-0.4	1.57313e-06	-1.03	5.79953e-28	-0.97	1.82729e-14	0	1	NA	NA	NA	NA
comp1136_c0_seq1	1722	0.110698	1	0.804062	0.00534095	1.64965	4.62968e-08	1.67292	2.97449e-10	2	0	ostta05g04740	160	unnamed product	PTHR10984: ENDOPLASMIC RETICULUM-GOLGI INTERMEDIATE COMPARTMENT PROTEIN; PF13850: ERGIC_N; IPR012336: Thioredoxin-like fold; IPR013766: Thioredoxin domain; IPR012936: Endoplasmic reticulum vesicle transporter, C-terminal
comp1141_c0_seq1	3825	0.12063	0.675571	0.342968	0.0105051	1.11281	3.00575e-38	1.71117	2.77014e-41	2	0	ostta14g00210	24.4	Sfi1 spindle body	IPR013665: Sfi1 spindle body
comp115_c0_seq1	1835	-0.19	1	1.22	0.55722	1.43	0.718861	-1.4	0.00185595	0	1	NA	NA	NA	NA
comp1150_c0_seq2	3502	0.797306	1.97472e-06	1.06536	3.37073e-16	-0.718206	1.02907e-06	-0.508557	0.00441955	1	0	ostta01g05620	51	Pyridoxal phosphate-dependent transferase, major region, subdomain 1	IPR015424: Pyridoxal phosphate-dependent transferase; IPR014729: Rossmann-like alpha/beta/alpha sandwich fold; IPR000192: Aminotransferase, class V/Cysteine desulfurase; SSF52402: Adenine nucleotide alpha hydrolases-like; PTHR11807: ATPASES OF THE PP SUPERFAMILY-RELATED; IPR011063: tRNA(Ile)-lysidine/2-thiocytidine synthase; IPR015421: Pyridoxal phosphate-dependent transferase, major region, subd…
comp1151_c0_seq1	721	-0.0814072	0.8065	-0.0684642	0.87336	-1.78142	9.94118e-13	-0.906519	1.07902e-08	0	1	ostta19g00170	26.3	Serine hydroxymethyltransferase	IPR015424: Pyridoxal phosphate-dependent transferase; IPR019798: Serine hydroxymethyltransferase, pyridoxal phosphate binding site; IPR001085: Serine hydroxymethyltransferase; IPR015421: Pyridoxal phosphate-dependent transferase, major region, subdomain 1; IPR015422: Pyridoxal phosphate-dependent transferase, major region, subdomain 2
comp1167_c0_seq1	2618	-0.83	7.1205e-22	-0.95	8.757e-42	-1.03	7.1909e-44	-0.01	1	0	1	NA	NA	NA	NA
comp1168_c0_seq1	707	1.21	3.8828e-05	1.29	3.14847e-08	-0.88	0.000142613	-0.54	0.158383	2	0	NA	NA	NA	NA
comp1174_c0_seq1	2050	0.97	2.00405e-25	1.45	5.18875e-77	1.53	2.52821e-59	1.68	2.19501e-38	3	0	NA	NA	NA	NA
comp1183_c0_seq1	429	-0.5	0.0111527	-0.69	0.000104211	-1.3	1.99082e-06	-0.44	0.55346	0	1	NA	NA	NA	NA
comp1191_c0_seq1	2270	2	3.46974e-11	2.85	4.15779e-33	3.14	1.62378e-16	3.26	5.50181e-11	4	0	NA	NA	NA	NA
comp1210_c0_seq1	826	-1.12	0.00210863	-0.73	0.0796177	-1	0.0700641	0.16	0.933845	0	1	NA	NA	NA	NA
comp1216_c0_seq2	1244	-0.19	0.474225	-0.36	0.0015212	-1.28	1.98527e-15	-0.64	0.00028984	0	1	NA	NA	NA	NA
comp1226_c0_seq1	542	-0.47	0.0106912	-0.73	7.28382e-08	-1.43	1.0142e-14	-0.55	0.0562498	0	1	NA	NA	NA	NA
comp1229_c0_seq1	1559	-2.36	7.4772e-05	-1.33	0.349206	1.22	0.0376398	1.9	0.165833	0	1	NA	NA	NA	NA
comp1231_c0_seq1	961	-0.293015	0.0366633	-0.0976528	0.631799	2.11091	4.63352e-20	-0.273029	0.107231	1	0	ostta08g00940	42.8	unnamed product	SSF53335: S-adenosyl-L-methionine-dependent methyltransferases; IPR020803: Polyketide synthase, methyltransferase domain; G3DSA:3.40.50.150: no description; IPR013216: Methyltransferase type 11; PTHR10108: METHYLTRANSFERASE
comp1232_c0_seq1	4501	0.695109	2.6642e-09	1.00825	9.7209e-46	1.35688	1.52695e-72	1.09745	3.72678e-19	3	0	ostta07g00510	26.3	unnamed product	NA
comp1233_c0_seq1	2517	-0.16	0.480282	-0.39	0.0288168	1.51	6.31403e-32	1.23	4.20818e-08	2	0	NA	NA	NA	NA
comp1237_c0_seq1	1256	0.21	0.523433	0.24	0.166035	0.52	0.0250911	1.65	4.02726e-17	1	0	NA	NA	NA	NA
comp1247_c0_seq1	1692	-1.69	1.91239e-20	-1.08	2.6961e-36	1.26	1.41449e-09	-0.82	2.89259e-06	1	2	NA	NA	NA	NA
comp1253_c0_seq2	1792	1.23655	2.43383e-08	0.430576	0.404396	-1.04369	1.9754e-06	-0.221618	0.534769	1	1	ostta17g01510	127	Sda1	IPR011989: Armadillo-like helical; IPR012977: Uncharacterised domain NUC130/133, N-terminal; IPR016024: Armadillo-type fold; IPR027312: Sda1; IPR007949: SDA1 domain; PTHR12730: HSDA/SDA1-RELATED
comp1255_c0_seq1	541	-0.24	0.690143	0.36	0.429725	1.71	1.968e-06	0.98	0.00834244	1	0	NA	NA	NA	NA
comp1261_c0_seq1	3121	-0.66	7.57859e-14	-0.86	3.45732e-32	-1.51	6.13409e-90	-0.93	3.39291e-14	0	1	NA	NA	NA	NA
comp1263_c0_seq1	2676	0.60588	0.18954	1.09008	0.000550338	1.2716	5.93159e-47	1.33875	2.52588e-07	3	0	ostta10g00450	37.7	unnamed product	SSF82866: Multidrug efflux transporter AcrB transmembrane domain; G3DSA:1.20.1640.10: no description; IPR018247: EF-Hand 1, calcium-binding site; PTHR10796: PATCHED-RELATED; IPR003392: Patched; IPR002048: EF-hand domain; PR01217: PRICHEXTENSN; IPR000731: Sterol-sensing domain
comp1267_c0_seq1	884	-1.01	0.00769664	-0.87	0.0394196	-0.95	0.0270189	-0.42	0.297978	0	1	NA	NA	NA	NA
comp1272_c0_seq1	3466	-0.383945	0.005921	-0.483034	5.7564e-06	-0.155293	0.252379	-1.10651	4.42558e-20	0	1	ostta18g00940	92.3	Formate-tetrahydrofolate ligase, FTHFS	G3DSA:3.40.50.300: no description; G3DSA:3.10.410.10: no description; PTHR10025: TETRAHYDROFOLATE DEHYDROGENASE/CYCLOHYDROLASE FAMILY MEMBER; IPR020628: Formate-tetrahydrofolate ligase, FTHFS, conserved site; IPR027417: P-loop containing nucleoside triphosphate hydrolase; G3DSA:3.30.1510.10: no description; IPR000559: Formate-tetrahydrofolate ligase, FTHFS
comp1276_c0_seq2	1867	0.19	0.291117	0.35	0.0132135	0.06	1	-1.03	7.87057e-13	0	1	NA	NA	NA	NA
comp1277_c0_seq1	1012	1.34568	9.24197e-05	-0.025989	1	-0.781087	0.0208773	0.165585	0.723583	1	0	ostta07g00210	119	unnamed product	PTHR23149: G PATCH DOMAIN CONTAINING PROTEIN; IPR000467: G-patch domain
comp1282_c0_seq2	750	1.03585	2.26587e-24	1.41249	1.30574e-60	0.570707	2.18737e-07	0.314366	0.0496664	2	0	ostta01g05650	251	Autophagy-related protein Atg8 family	G3DSA:3.10.20.90: no description; SSF54236: Ubiquitin-like; IPR004241: Autophagy-related protein Atg8 family; IPR027731: Autophagy-related protein 8
comp1289_c0_seq1	595	-2.38	1.40858e-13	-2.1	0.000785865	2.86	0.145989	-1.52	1.37618e-06	0	3	NA	NA	NA	NA
comp1290_c0_seq1	1238	1.54	6.68593e-08	-0.57	1.7737e-05	0.58	0.00878557	-1.14	1.67162e-15	1	1	NA	NA	NA	NA
comp1293_c0_seq1	2045	-0.665874	1.63484e-14	-0.857865	1.63592e-31	-1.34754	8.19411e-69	-1.10527	2.5459e-19	0	2	ostta18g01720	112	Protein kinase-like domain	IPR017441: Protein kinase, ATP binding site; PTHR24058: DUAL SPECIFICITY PROTEIN KINASE; IPR002290: Serine/threonine- / dual specificity protein kinase, catalytic domain; G3DSA:3.30.200.20: no description; IPR011009: Protein kinase-like domain; IPR008271: Serine/threonine-protein kinase, active site; IPR000719: Protein kinase domain; G3DSA:1.10.510.10: no description; IPR020635: Tyrosine-protein …
comp1302_c0_seq1	494	2.15	1.11568e-06	0.63	0.0126861	-0.41	0.269612	0.29	0.46636	1	0	NA	NA	NA	NA
comp1306_c0_seq2	841	0.538438	0.0529383	1.09707	1.131e-06	-0.213699	0.930742	0.211334	0.572865	1	0	ostta01g04500	112	unnamed product	SSF53474: alpha/beta-Hydrolases; PF12697: Abhydrolase_6; PTHR10992: ALPHA/BETA HYDROLASE FOLD-CONTAINING PROTEIN; G3DSA:3.40.50.1820: no description
comp1314_c0_seq1	726	-0.74	0.0209934	-0.09	1	0.17	1	-1.78	2e-09	0	1	NA	NA	NA	NA
comp1323_c0_seq1	2230	0.984882	2.60327e-15	1.7326	6.34796e-48	1.07656	0.000538464	0.0280562	0.994542	2	0	ostta13g02985	45.4	hypothetical protein	IPR006298: GTP-binding protein TypA; IPR027417: P-loop containing nucleoside triphosphate hydrolase; G3DSA:2.40.30.10: no description; IPR000795: Elongation factor, GTP-binding domain; G3DSA:3.30.70.870: no description; G3DSA:3.40.50.300: no description; IPR005225: Small GTP-binding protein domain; IPR004161: Translation elongation factor EFTu/EF1A, domain 2; IPR000640: Translation elongation fac…
comp1327_c0_seq1	1238	0.47	0.0486373	1.06	3.25843e-12	-0.46	0.0213381	0.54	0.00726241	1	0	NA	NA	NA	NA
comp1328_c0_seq1	1995	0.932069	6.73355e-07	1.08138	5.29568e-17	-0.500519	0.000687136	-0.329739	0.0586106	1	0	ostta10g03290	176	Helicase, C-terminal	G3DSA:3.40.50.300: no description; IPR014014: RNA helicase, DEAD-box type, Q motif; IPR011545: DNA/RNA helicase, DEAD/DEAH box type, N-terminal; IPR027417: P-loop containing nucleoside triphosphate hydrolase; IPR014001: Helicase, superfamily 1/2, ATP-binding domain; IPR001650: Helicase, C-terminal; PTHR24031: FAMILY NOT NAMED
comp1331_c0_seq1	3877	-1.8966	9.97078e-63	-1.75783	8.00316e-150	4.16875	0	3.05438	4.92835e-127	2	2	ostta10g00930	95	Riboflavin synthase-like beta-barrel	SSF57802: Rubredoxin-like; IPR006066: Nitrite/sulphite reductase iron-sulphur/siroheam-binding site; SSF56014: Sulfite reductase hemoprotein (SiRHP), domains 2 and 4; IPR017927: Ferredoxin reductase-type FAD-binding domain; IPR024935: Rubredoxin domain; IPR024934: Rubredoxin-like domain; IPR008333: Oxidoreductase, FAD-binding domain; G3DSA:2.40.30.10: no description; IPR001433: Oxidoreductase FAD…
comp1332_c0_seq2	447	-0.755605	1.09437e-08	-1.13691	2.69668e-15	-2.45978	1.9873e-28	-2.08974	3.63279e-21	0	3	ostta14g01070	139	NA	IPR011332: Ribosomal protein, zinc-binding domain; IPR001705: Ribosomal protein L33
comp1334_c0_seq1	291	-2.51	2.21235e-05	-2.86	0.00672344	-5.24	0.0261662	-0.45	0.829875	0	2	NA	NA	NA	NA
comp1338_c0_seq1	723	-1.15	0.00225163	-2.17	6.79874e-07	1.54	0.00242979	1.31	0.00136054	2	2	NA	NA	NA	NA
comp1340_c0_seq1	1661	-0.2	0.428851	0.03	0.999072	1.11	4.75787e-05	0.42	0.0750593	1	0	NA	NA	NA	NA
comp1343_c0_seq1	2093	1.11322	8.96421e-08	0.827626	3.02648e-06	-0.564071	0.0121216	-0.326094	0.113715	1	0	ostta04g02880	34.1	Oxoglutarate/iron-dependent dioxygenase	IPR006620: Prolyl 4-hydroxylase, alpha subunit; IPR005123: Oxoglutarate/iron-dependent dioxygenase
comp1349_c0_seq1	1020	0.776481	2.57764e-05	0.736934	2.51668e-05	0.0126037	1	1.0966	5.82646e-07	1	0	ostta09g00090	32.7	unnamed product	NA
comp1352_c0_seq1	1385	1.42	0.00417598	0.51	0.107663	-0.79	2.1596e-06	-0.06	0.909303	1	0	NA	NA	NA	NA
comp1358_c0_seq1	761	-0.23	0.115347	-0.56	1.3369e-08	-1.04	9.71323e-15	-0.42	0.00869919	0	1	NA	NA	NA	NA
comp1362_c0_seq1	1117	-0.42	0.00319141	-0.61	1.06857e-06	-1.38	2.26196e-23	-1.24	6.70099e-19	0	2	NA	NA	NA	NA
comp1363_c0_seq1	1963	1.29	7.27616e-13	1.08	3.27276e-09	-0.56	0.000177242	-0.02	1	2	0	NA	NA	NA	NA
comp1370_c0_seq1	724	0.36	0.232499	0.74	0.000115906	-0.12	1	1.04	0.0012292	1	0	NA	NA	NA	NA
comp1373_c0_seq1	1574	1.56863	4.73625e-38	0.702076	1.65698e-10	-0.320661	0.000468563	-0.179749	0.323175	1	0	ostta03g00690	945	NOSIC	IPR002687: Nop domain; PTHR10894: NUCLEOLAR PROTEIN 5 (NUCLEOLAR PROTEIN NOP5)(NOP58); IPR012974: NOP5, N-terminal; IPR012976: NOSIC; SSF89124: Nop domain
comp138_c0_seq1	1068	-1.56	0.256819	-Inf	0.000562418	-Inf	0.190835	-0.2	1	1	0	NA	NA	NA	NA
comp1380_c0_seq1	2370	-1.05623	4.03591e-29	-1.29315	7.07011e-38	-0.738458	6.34808e-21	-0.479516	0.000329118	0	2	ostta13g00440	49.6	Ankyrin repeat-containing domain	IPR020683: Ankyrin repeat-containing domain
comp1385_c0_seq2	1690	-0.0794264	0.954445	0.174623	0.23131	-0.289867	0.158808	-1.17441	1.02109e-15	0	1	ostta07g02450	240	unnamed product	IPR017941: Rieske [2Fe-2S] iron-sulphur domain; IPR013626: Pheophorbide a oxygenase; PTHR21266: IRON-SULFUR DOMAIN CONTAINING PROTEIN
comp1386_c0_seq1	2802	0.227022	0.0351034	0.129584	0.227564	-1.13316	2.7126e-18	-0.585447	1.14744e-05	0	1	ostta06g02605	69.8	hypothetical protein	IPR021919: Protein of unknown function DUF3529
comp1388_c0_seq1	2298	0.734089	1.04901e-15	1.01552	6.06795e-38	-0.0861931	0.667983	0.0855988	0.70558	1	0	ostta10g01250	54.2	unnamed product	NA
comp1389_c0_seq1	2297	-1.16064	3.43627e-25	-1.37636	6.26597e-25	-1.35351	6.47945e-19	-1.44911	1.28485e-25	0	4	NA	NA	NA	NA
comp1394_c0_seq1	1436	-1.28416	9.40705e-28	-1.08312	1.67072e-13	-0.0358325	1	0.510296	0.0155682	0	2	ostta05g01120	39.2	unnamed product	NA
comp1403_c0_seq1	488	0.04	0.947052	0.15	0.811626	-0.21	1	1.6	2.09215e-05	1	0	NA	NA	NA	NA
comp1405_c0_seq1	3486	-1.04643	5.35386e-24	-0.945979	1.41567e-40	-1.04701	3.00958e-40	-0.681125	3.25219e-07	0	2	ostta04g00240	48.7	Flavin amine oxidase	IPR002937: Amine oxidase; PF13450: NAD_binding_8; G3DSA:3.50.50.60: no description; PTHR10742: AMINE OXIDASE; IPR001613: Flavin amine oxidase; SSF51905: FAD/NAD(P)-binding domain; SSF54373: FAD-linked reductases, C-terminal domain
comp1407_c0_seq2	1128	0.447866	0.0022719	0.328232	0.0337213	1.01199	2.73337e-05	0.862137	1.39388e-05	1	0	ostta12g00410	40.5	DnaJ domain, conserved site	IPR008971: HSP40/DnaJ peptide-binding; IPR002939: Chaperone DnaJ, C-terminal; PTHR24077: FAMILY NOT NAMED; IPR001623: DnaJ domain; IPR018253: DnaJ domain, conserved site; G3DSA:2.60.260.20: no description
comp1409_c1_seq1	214	-1.41	0.0060971	-1.7	1.24475e-05	-2.2	0.00806812	-0.96	0.00479208	0	3	NA	NA	NA	NA
comp1426_c0_seq1	501	2.86	0.00868722	3.44	0.00945941	2.46	0.731842	3	0.0447807	2	0	NA	NA	NA	NA
comp1430_c0_seq1	1589	0.1	0.686733	0.07	0.823325	1.01	1.59384e-10	0.8	5.7524e-08	1	0	NA	NA	NA	NA
comp1432_c1_seq1	2916	-0.37	0.00025323	-0.31	0.000722999	-0.89	4.62561e-18	-1.52	3.14697e-35	0	1	NA	NA	NA	NA
comp1436_c0_seq2	1164	1.09	8.12263e-08	0.62	3.72022e-05	-0.37	0.290914	-0.17	0.583392	1	0	NA	NA	NA	NA
comp1438_c0_seq1	232	-0.54	0.258927	0.72	0.107594	0.13	0.995899	-1.13	0.000419875	0	1	NA	NA	NA	NA
comp1445_c0_seq2	2869	-0.556734	1.45896e-07	-0.756228	4.12147e-18	-1.25431	8.82881e-24	-1.56304	1.42882e-32	0	2	ostta03g02470	65.7	NAD(P)-binding domain	IPR013116: Acetohydroxy acid isomeroreductase, catalytic; IPR013328: Dehydrogenase, multihelical; IPR008927: 6-phosphogluconate dehydrogenase, C-terminal-like; SSF51735: NAD(P)-binding Rossmann-fold domains; IPR000506: Acetohydroxy acid isomeroreductase C-terminal; IPR016040: NAD(P)-binding domain; IPR013023: Acetohydroxy acid isomeroreductase
comp1451_c0_seq3	2644	0.133827	0.428986	0.0834351	0.65667	-1.14164	1.12712e-38	-0.95195	0.000113125	0	1	ostta15g01950	819	Armadillo-type fold	IPR001313: Pumilio RNA-binding repeat; IPR011989: Armadillo-like helical; PTHR12537: RNA BINDING PROTEIN PUMILIO-RELATED; IPR016024: Armadillo-type fold
comp1452_c0_seq1	1282	0.68	0.00694145	0.77	7.86827e-06	1.02	0.00197846	0.95	0.000144862	1	0	NA	NA	NA	NA
comp1458_c0_seq1	2203	0.0769489	0.933278	0.304948	0.00542432	0.483296	0.00129464	1.37337	2.44606e-20	1	0	ostta15g02555	57.4	NA	IPR011037: Pyruvate kinase-like, insert domain; PTHR14237: MOLYBDOPTERIN COFACTOR SULFURASE (MOSC); IPR005303: MOSC, N-terminal beta barrel; IPR005302: Molybdenum cofactor sulfurase, C-terminal; SSF141673: MOSC N-terminal domain-like
comp1460_c0_seq1	870	0.586076	3.9363e-08	0.22499	0.040919	0.576442	6.42765e-08	1.21484	3.90482e-19	1	0	ostta07g00430	32.2	unnamed product	PTHR11571: GLUTATHIONE S-TRANSFERASE; IPR010987: Glutathione S-transferase, C-terminal-like; IPR004046: Glutathione S-transferase, C-terminal; IPR017933: Glutathione S-transferase/chloride channel, C-terminal; IPR012336: Thioredoxin-like fold; IPR004045: Glutathione S-transferase, N-terminal
comp1464_c0_seq1	3018	1.18909	4.75447e-16	2.57703	5.16879e-62	0.212783	0.250981	0.0813863	0.792572	2	0	ostta12g01210	49.2	unnamed product	NA
comp1468_c0_seq1	1791	-0.51	0.000620813	-0.23	0.239928	0.41	0.394469	1.48	3.80342e-09	1	0	NA	NA	NA	NA
comp1474_c0_seq1	3687	-0.148156	0.365405	0.647431	1.51173e-13	0.265347	0.424443	-1.37196	3.85924e-20	0	1	ostta03g00860	230	Nucleotide-binding, alpha-beta plait	SSF54928: RNA-binding domain, RBD; PTHR24012: FAMILY NOT NAMED; PF14259: RRM_6; IPR000504: RNA recognition motif domain; IPR012677: Nucleotide-binding, alpha-beta plait
comp1485_c0_seq1	3068	-0.13358	0.512629	-0.563548	8.90551e-11	-1.02396	3.30016e-28	-0.444744	0.00174198	0	1	ostta04g04020	156	Band 7 protein	IPR000163: Prohibitin; SSF117892: Band 7/SPFH domain; IPR001107: Band 7 protein
comp1487_c0_seq2	2218	1.19205	5.90989e-12	1.35259	4.10711e-21	0.864882	1.26876e-23	0.949891	2.97864e-07	2	0	ostta16g02300	65.7	Zinc/iron permease	IPR018247: EF-Hand 1, calcium-binding site; IPR002048: EF-hand domain; IPR003689: Zinc/iron permease; PTHR11040: ZINC/IRON TRANSPORTER
comp1488_c0_seq2	789	-1.02	2.75392e-07	-0.86	1.03605e-10	-0.56	0.0742168	0.42	0.140033	0	1	NA	NA	NA	NA
comp1489_c0_seq1	518	0.41	0.862198	-0.03	1	-1.33	0.000328138	-0.86	0.0552692	0	1	NA	NA	NA	NA
comp1491_c0_seq1	726	-0.62756	2.16831e-05	-1.23293	2.61748e-31	-2.48843	2.31832e-104	-2.10961	1.80342e-37	0	3	ostta03g02960	295	Ribosomal protein L28	IPR001383: Ribosomal protein L28; SSF143800: L28p-like; G3DSA:2.30.170.40: no description
comp1505_c0_seq1	1982	-0.567669	0.000871579	-0.791533	3.82332e-15	1.24445	1.03629e-21	0.846016	0.000681762	1	0	ostta01g00940	109	Glycoside hydrolase, catalytic domain	IPR001547: Glycoside hydrolase, family 5; IPR017853: Glycoside hydrolase, superfamily; PTHR31297: FAMILY NOT NAMED; IPR013781: Glycoside hydrolase, catalytic domain
comp1510_c0_seq1	2245	-0.81	0.0308348	-0.64	0.374402	0.61	0.702416	-1.01	0.00936374	0	1	NA	NA	NA	NA
comp1512_c0_seq1	1035	-0.415107	0.190364	-0.832869	5.16113e-14	-2.34893	2.31661e-44	-1.77914	1.53076e-17	0	2	ostta05g02870	135	S15/NS1, RNA-binding	IPR000589: Ribosomal protein S15; PD157043: PD157043; PTHR23321: PTHR23321; IPR009068: S15/NS1, RNA-binding; IPR005290: Ribosomal protein S15, bacterial-type
comp1514_c0_seq1	2257	-1.01	3.92063e-25	-0.9	1.96931e-25	0.17	0.451947	-0.24	0.178336	0	1	NA	NA	NA	NA
comp1516_c0_seq1	769	1.55	8.55675e-19	1.78	6.23827e-43	0.91	1.34209e-06	1.2	8.72064e-05	3	0	NA	NA	NA	NA
comp1517_c0_seq2	1505	0.847777	0.0444043	1.36888	1.55109e-05	0.529086	0.252108	0.26566	0.590372	1	0	ostta08g00660	82.2	unnamed product	G3DSA:3.40.50.300: no description; IPR014014: RNA helicase, DEAD-box type, Q motif; IPR011545: DNA/RNA helicase, DEAD/DEAH box type, N-terminal; IPR027417: P-loop containing nucleoside triphosphate hydrolase; IPR014001: Helicase, superfamily 1/2, ATP-binding domain; IPR001650: Helicase, C-terminal; PTHR24031: FAMILY NOT NAMED
comp1518_c0_seq2	2719	0.757897	0.00166762	-0.405718	0.00297973	0.606868	0.000359088	-1.04342	2.0584e-13	0	1	ostta13g00690	116	unnamed product	NA
comp1520_c0_seq1	815	-1.3109	0.00458529	-0.858409	0.115591	-0.277496	1	-0.750417	0.0974222	0	1	ostta12g00150	79.4	3-oxo-5-alpha-steroid 4-dehydrogenase, C-terminal	PTHR14624: DFG10 PROTEIN; IPR001104: 3-oxo-5-alpha-steroid 4-dehydrogenase, C-terminal
comp1523_c0_seq3	2788	0.401262	0.000652519	1.04935	1.19596e-30	1.09706	1.93615e-17	-1.32325	3.92467e-25	2	1	ostta09g01640	56.1	unnamed product	PTHR10615: HISTONE ACETYLTRANSFERASE; IPR016197: Chromo domain-like; IPR025995: RNA binding activity-knot of a chromodomain; G3DSA:2.30.30.270: no description; IPR002717: MOZ/SAS-like protein; IPR016181: Acyl-CoA N-acyltransferase
comp1527_c0_seq2	1606	1.36	2.2329e-09	2.29	3.03653e-24	2.02	2.16356e-09	1.25	0.00115609	4	0	NA	NA	NA	NA
comp1529_c0_seq4	3562	0.531879	1.92809e-05	0.314963	0.0123842	-1.03314	4.13194e-18	-1.21925	9.55081e-22	0	2	ostta04g01670	31.3	Pre-mRNA-splicing factor 38	IPR005037: Pre-mRNA-splicing factor 38
comp1531_c0_seq1	3865	0.18	0.167682	0.46	1.69953e-09	1.44	2.45722e-66	1.1	1.83334e-18	2	0	NA	NA	NA	NA
comp1534_c0_seq1	6248	-0.269437	0.00873983	-0.116182	0.333228	1.73987	5.23913e-94	1.67899	5.15035e-34	2	0	ostta18g00555	116	NA	SSF51735: NAD(P)-binding Rossmann-fold domains; IPR013149: Alcohol dehydrogenase, C-terminal; IPR011032: GroES-like; IPR020843: Polyketide synthase, enoylreductase; G3DSA:3.30.300.30: no description; IPR009081: Acyl carrier protein-like; IPR016040: NAD(P)-binding domain; IPR013154: Alcohol dehydrogenase GroES-like; IPR002328: Alcohol dehydrogenase, zinc-type, conserved site; IPR013120: Male steri…
comp1541_c0_seq1	731	0.17	0.585407	0.09	0.848552	-0.18	0.94788	1.02	3.38331e-05	1	0	NA	NA	NA	NA
comp1546_c0_seq1	1612	-0.862542	3.31767e-12	-0.818958	6.51453e-31	-1.24966	3.40859e-46	-0.818397	5.82357e-08	0	1	ostta09g04420	42.8	unnamed product	IPR022796: Chlorophyll A-B binding protein; IPR001344: Chlorophyll A-B binding protein, plant; IPR023329: Chlorophyll a/b binding protein domain
comp1546_c0_seq2	806	-1.10424	1.91501e-11	-1.07864	6.92318e-50	-1.96033	2.71927e-50	-1.37442	1.26322e-11	0	4	NA	NA	NA	NA
comp1551_c0_seq1	1638	-1.35	1.01755e-52	-1.67	8.54761e-60	-2.06	5.36705e-165	-0.96	0.000962138	0	3	NA	NA	NA	NA
comp1552_c0_seq1	879	-0.07	0.9308	-0.3	0.000111704	-1.02	4.74098e-39	-0.67	0.000177872	0	1	NA	NA	NA	NA
comp1553_c0_seq1	3050	-1.70151	5.28152e-96	-1.84	4.52178e-168	-1.23982	1.18976e-69	-1.88531	9.56908e-56	0	4	ostta10g03200	79	Pyridoxal phosphate-dependent transferase, major region, subdomain 1	IPR015424: Pyridoxal phosphate-dependent transferase; IPR020581: Glycine cleavage system P protein; IPR003437: Glycine cleavage system P protein, homodimeric; IPR015421: Pyridoxal phosphate-dependent transferase, major region, subdomain 1; IPR020580: Glycine cleavage system P-protein, N-terminal
comp1556_c0_seq1	4290	-1.36822	1.08954e-62	-1.53471	4.03218e-118	-1.03845	1.85294e-52	-0.986654	8.66282e-14	0	3	ostta01g03030	568	FAD linked oxidase, N-terminal	G3DSA:1.10.1060.10: no description; IPR016167: FAD-binding, type 2, subdomain 1; IPR016166: FAD-binding, type 2; IPR004113: FAD-linked oxidase, C-terminal; PTHR11748: D-LACTATE DEHYDROGENASE; IPR017900: 4Fe-4S ferredoxin, iron-sulphur binding, conserved site; IPR017896: 4Fe-4S ferredoxin-type, iron-sulpur binding domain; IPR009051: Alpha-helical ferredoxin; IPR016169: CO dehydrogenase flavoprotei…
comp1558_c0_seq1	1948	-2.82565	7.13948e-17	-3.13228	1.18721e-30	0.647636	0.128514	0.778764	0.00418932	0	2	ostta17g00300	40.9	n/a	NA
comp1560_c0_seq3	3672	0.313947	0.00667075	0.606174	9.95322e-13	1.05067	2.77481e-23	0.871648	1.16909e-10	1	0	ostta06g03350	148	unnamed product	NA
comp1567_c0_seq2	2853	0.64	3.83884e-13	0.44	1.42655e-09	1.91	8.97115e-106	2.48	7.63099e-81	2	0	NA	NA	NA	NA
comp1576_c0_seq1	2765	-1.48018	5.94318e-24	-1.81675	2.6359e-34	-0.867341	0.00223467	-1.68023	6.36068e-10	0	3	ostta15g00910	111	unnamed product	NA
comp1584_c0_seq1	608	1.27	3.5493e-05	1.29	1.46899e-05	3.1	6.72578e-11	2.89	1.05465e-18	4	0	NA	NA	NA	NA
comp1588_c0_seq1	1135	1.11578	1.45213e-10	0.685056	0.000328821	-0.72694	0.000497987	-0.0338143	0.908007	1	0	ostta16g00100	117	Ribosomal RNA-processing protein 7	IPR024326: Ribosomal RNA-processing protein 7
comp1589_c0_seq1	2626	0.472587	0.000988258	0.265848	0.0268654	-1.28712	3.67151e-25	-5.86179	0	0	2	ostta02g02860	44.1	Phosphoglycerate kinase, C-terminal	IPR015824: Phosphoglycerate kinase, N-terminal; IPR001576: Phosphoglycerate kinase; IPR015901: Phosphoglycerate kinase, C-terminal
comp1590_c0_seq3	2424	0.04	1	-0.54	2.37576e-06	-1.27	5.13166e-28	-0.31	0.537572	0	1	NA	NA	NA	NA
comp1591_c0_seq2	1630	2.2	9.24625e-05	5.08	1.5236e-10	6.21	3.11186e-08	Inf	3.10116e-11	4	0	NA	NA	NA	NA
comp1597_c0_seq1	987	-0.69	0.309705	-0.63	0.304499	-1.61	0.0146568	1.57	0.000206687	1	0	NA	NA	NA	NA
comp1598_c0_seq1	731	-2.45	1.10318e-54	-3.42	3.39997e-97	-3.74	1.67005e-157	-2.56	8.02722e-58	0	4	NA	NA	NA	NA
comp1600_c0_seq1	279	-1.52	0.0068982	0.62	0.545455	-1.14	1	0.43	0.662597	0	1	NA	NA	NA	NA
comp1605_c1_seq2	1308	1.04	5.18639e-32	0.8	3.75893e-31	-0.65	4.4256e-23	-0.18	0.306035	1	0	NA	NA	NA	NA
comp1607_c0_seq1	655	-1.65	1.13667e-42	-2.35	2.59959e-64	-2.72	2.84392e-143	-2.9	1.59583e-80	0	4	NA	NA	NA	NA
comp1608_c0_seq1	2568	1.07935	7.95478e-34	1.34977	5.13235e-85	0.231541	0.00313926	-0.0886695	0.749132	2	0	ostta04g04350	116	P-loop containing nucleoside triphosphate hydrolase	G3DSA:3.40.50.300: no description; IPR002586: CobQ/CobB/MinD/ParA nucleotide binding domain; IPR027417: P-loop containing nucleoside triphosphate hydrolase
comp1610_c0_seq1	802	-3.02	5.75841e-51	-3.68	3.88255e-114	-4.08	5.35749e-291	-3.21	6.0551e-43	0	4	NA	NA	NA	NA
comp1615_c0_seq2	3703	-0.0647878	0.849816	-1.04956	1.44382e-25	-1.31233	1.2153e-29	-0.559136	0.000110387	0	2	ostta14g00750	176	Quinoprotein amine dehydrogenase, beta chain-like	PTHR19853: WD REPEAT CONTAINING PROTEIN 3 (WDR3); IPR017986: WD40-repeat-containing domain; IPR019775: WD40 repeat, conserved site; IPR015943: WD40/YVTN repeat-like-containing domain; IPR001680: WD40 repeat; IPR011044: Quinoprotein amine dehydrogenase, beta chain-like; IPR007148: Small-subunit processome, Utp12; IPR020472: G-protein beta WD-40 repeat
comp1616_c0_seq1	471	0.179474	0.173573	-0.27983	0.000262531	-0.575647	3.50432e-14	-1.20809	1.79322e-16	0	1	ostta06g00100	167	unnamed product	PTHR13711: SWI/SNF-RELATED CHROMATIN BINDING PROTEIN; IPR009071: High mobility group box domain
comp1623_c0_seq1	2446	-1.45789	6.98069e-50	-1.69664	5.05292e-46	-0.898736	1.16651e-20	-1.91168	6.8501e-56	0	3	ostta05g02740	364	Threonine dehydratase, catabolic	IPR001926: Tryptophan synthase beta subunit-like PLP-dependent enzymes superfamily; IPR002912: ACT domain; IPR005789: Threonine dehydratase, catabolic; PTHR10314: SER/THR DEHYDRATASE, TRP SYNTHASE; G3DSA:3.40.50.1100: no description
comp1624_c0_seq1	553	-0.175095	0.187925	-0.402844	3.46577e-06	-1.21052	1.87797e-43	-0.547113	0.0278159	0	1	ostta16g01770	133	Ribosomal protein L10/L12	IPR001813: Ribosomal protein L10/L12; PTHR21141: 60S ACIDIC RIBOSOMAL PROTEIN FAMILY MEMBER
comp1628_c0_seq1	1374	-1.39	0.00101819	-1.5	0.00106209	-2.64	3.5514e-12	-0.69	0.456176	0	3	NA	NA	NA	NA
comp1633_c0_seq3	567	-0.405067	0.43472	-0.0330549	1	0.72131	0.411674	1.50674	0.00119185	1	0	ostta15g01450	121	NA	IPR013761: Sterile alpha motif/pointed domain; IPR001660: Sterile alpha motif domain; IPR001606: ARID/BRIGHT DNA-binding domain
comp1636_c0_seq1	2149	0.3	0.173666	0.61	1.17799e-05	0.91	0.000273992	1.87	1.10505e-18	1	0	NA	NA	NA	NA
comp1638_c0_seq2	598	0.19	1	1.82	0.00125086	1.52	0.10048	-0.05	0.977108	1	0	NA	NA	NA	NA
comp1649_c0_seq4	687	-0.25	0.233855	-0.62	0.0018677	-0.94	1.57796e-10	-1.02	4.70332e-05	0	1	NA	NA	NA	NA
comp1652_c0_seq6	4858	-0.391947	0.000165299	-0.636078	3.25423e-13	1.45086	1.20497e-27	0.631872	0.0033541	1	0	ostta12g02470	36.3	Glycoside hydrolase, catalytic domain	IPR017853: Glycoside hydrolase, superfamily; PTHR31297: FAMILY NOT NAMED; IPR013781: Glycoside hydrolase, catalytic domain
comp1656_c0_seq2	4905	-0.209954	0.0560471	-0.577507	1.13919e-16	0.464344	2e-09	1.01999	1.0212e-07	1	0	ostta03g04030	45.5	Zinc finger, CCHC-type	IPR000380: DNA topoisomerase, type IA; IPR003601: DNA topoisomerase, type IA, domain 2; IPR003602: DNA topoisomerase, type IA, DNA-binding; IPR013497: DNA topoisomerase, type IA, central; IPR013826: DNA topoisomerase, type IA, central region, subdomain 3; IPR023405: DNA topoisomerase, type IA, core domain; IPR006171: Toprim domain; IPR013824: DNA topoisomerase, type IA, central region, subdomain …
comp1658_c0_seq1	1199	-0.3	0.102903	-0.69	4.79065e-08	1.22	8.69907e-19	0.73	0.00228404	1	0	NA	NA	NA	NA
comp1665_c0_seq1	1022	-0.79	0.000279534	-0.92	1.81547e-05	0.88	4.38797e-11	1.39	1.7e-08	1	0	NA	NA	NA	NA
comp1673_c0_seq2	1309	1.07009	1.32981e-08	0.870457	7.82043e-09	-0.521689	0.0134405	0.020559	1	1	0	ostta09g02350	108	unnamed product	IPR011032: GroES-like; SSF51735: NAD(P)-binding Rossmann-fold domains; IPR020843: Polyketide synthase, enoylreductase; IPR016040: NAD(P)-binding domain; IPR002328: Alcohol dehydrogenase, zinc-type, conserved site; IPR013154: Alcohol dehydrogenase GroES-like; IPR013149: Alcohol dehydrogenase, C-terminal; IPR002085: Alcohol dehydrogenase superfamily, zinc-type
comp1674_c0_seq1	1950	-0.567555	1.79049e-09	-0.88045	1.40913e-19	-1.19576	4.46129e-21	-1.16621	4.13485e-19	0	2	ostta04g03470	192	Phosphatidate cytidylyltransferase	IPR000374: Phosphatidate cytidylyltransferase; PTHR13773: PHOSPHATIDATE CYTIDYLYLTRANSFERASE
comp1675_c0_seq2	3348	0.22487	0.0625325	0.253633	0.00892727	-1.3362	1.92427e-52	-1.95232	4.6656e-55	0	2	ostta14g01950	287	Ribosomal protein L19	IPR008991: Translation protein SH3-like domain; IPR001857: Ribosomal protein L19
comp1677_c0_seq1	3198	-0.525638	1.28397e-09	-0.431094	7.61542e-09	-0.274976	0.00189153	-1.03444	7.86877e-18	0	1	ostta10g02570	35.4	Aldehyde dehydrogenase, C-terminal	IPR016161: Aldehyde/histidinol dehydrogenase; IPR000965: Gamma-glutamyl phosphate reductase GPR; IPR015590: Aldehyde dehydrogenase domain; PTHR11063: GLUTAMATE SEMIALDEHYDE DEHYDROGENASE; IPR016162: Aldehyde dehydrogenase, N-terminal; IPR020593: Gamma-glutamyl phosphate reductase GPR, conserved site; IPR016163: Aldehyde dehydrogenase, C-terminal
comp1681_c0_seq2	2778	0.713797	0.00299874	0.91741	7.29769e-06	-1.25739	3.1597e-10	-0.673016	0.000221267	0	1	ostta12g02660	24.4	hypothetical protein	SSF51197: SSF51197; SSF53335: SSF53335; G3DSA:3.40.50.150: G3DSA:3.40.50.150; IPR008775: Phytanoyl-CoA dioxygenase; G3DSA:2.60.120.620: G3DSA:2.60.120.620
comp1689_c0_seq1	4249	-1.80799	3.36631e-79	-1.78086	2.04126e-146	3.52553	0	4.05064	2.79203e-183	2	2	ostta10g00920	39.1	Moybdenum cofactor oxidoreductase, dimerisation	IPR017927: Ferredoxin reductase-type FAD-binding domain; PTHR19370: NADH-CYTOCHROME B5 REDUCTASE; IPR008333: Oxidoreductase, FAD-binding domain; IPR014756: Immunoglobulin E-set; IPR001199: Cytochrome b5-like heme/steroid binding domain; G3DSA:2.40.30.10: no description; SSF52343: Ferredoxin reductase-like, C-terminal NADP-linked domain; IPR000572: Oxidoreductase, molybdopterin-binding domain; IPR…
comp1692_c1_seq1	837	0.0292101	1	0.0557339	0.977688	-2.27342	1.93791e-07	-2.79337	1.58002e-38	0	2	ostta04g03330	85.4	unnamed product	NA
comp1693_c0_seq2	1308	-0.42971	0.000772381	0.194459	0.455181	-1.51277	0.000151773	-2.15019	1.06537e-22	0	2	ostta08g02970	118	unnamed product	PTHR11065: PTHR11065; IPR003689: Zinc/iron permease
comp1694_c0_seq1	2313	0.316614	0.000210065	0.508637	1.7086e-13	1.13338	2.3133e-50	0.82161	5.58969e-11	1	0	ostta11g00330	55.1	unnamed product	PTHR31032: FAMILY NOT NAMED
comp1698_c0_seq1	3025	0.929099	2.62889e-23	1.32423	5.18875e-77	0.0893605	0.548045	0.4106	0.00166342	1	0	ostta16g02330	42.8	3 -5 exonuclease domain	IPR014720: Double-stranded RNA-binding domain; PTHR13620: 3-5 EXONUCLEASE; G3DSA:3.30.420.10: no description; IPR012337: Ribonuclease H-like domain; SSF54768: dsRNA-binding domain-like; IPR002562: 3 -5 exonuclease domain
comp1700_c0_seq1	378	-0.82	0.0498144	-0.17	0.928745	-2.06	3.98688e-06	-0.88	0.0211572	0	1	NA	NA	NA	NA
comp1710_c0_seq1	8193	-0.747171	1.05218e-19	-0.750655	1.62305e-10	-0.832898	1.80824e-21	-1.43959	5.25114e-09	0	1	ostta01g03280	106	unnamed product	IPR011762: Acetyl-coenzyme A carboxyltransferase, N-terminal; SSF52096: ClpP/crotonase; IPR000022: Carboxyl transferase; IPR000089: Biotin/lipoyl attachment; IPR005481: Carbamoyl-phosphate synthase, large subunit, N-terminal; IPR016185: Pre-ATP-grasp domain; IPR011761: ATP-grasp fold; IPR005482: Biotin carboxylase, C-terminal; PTHR18866: CARBOXYLASE:PYRUVATE/ACETYL-COA/PROPIONYL-COA CARBOXYLASE; …
comp1718_c0_seq1	2138	0.18	0.0563221	0.33	1.46212e-05	1.13	1.04479e-32	1.01	2.89986e-14	2	0	NA	NA	NA	NA
comp1719_c0_seq1	1560	-0.02	0.981851	-0.38	2.24924e-05	0.91	1.17638e-17	1.21	4.01833e-19	1	0	NA	NA	NA	NA
comp1723_c0_seq1	1876	-0.0767096	0.969761	-0.547099	0.000224587	-1.43275	4.2332e-61	-1.075	1.66539e-16	0	2	ostta01g06010	132	BRCT domain	PTHR12221: PESCADILLO - RELATED; IPR010613: Pescadillo; IPR001357: BRCT domain
comp1732_c0_seq1	1448	-1.01453	3.34998e-13	-1.04427	1.91007e-33	-1.09007	1.87185e-18	-1.07301	4.86092e-15	0	4	NA	NA	NA	NA
comp1737_c0_seq1	1474	-1.69	1.34611e-60	-1.68	9.32494e-75	-1.52	6.85395e-51	-1.36	2.00926e-24	0	4	NA	NA	NA	NA
comp1739_c0_seq1	4693	-0.110312	0.613729	0.321604	0.0331852	1.26263	9.63811e-70	0.685382	0.0180781	1	0	ostta20g00410	230	Legume lectin, beta chain, Mn/Ca-binding site	IPR013320: Concanavalin A-like lectin/glucanase, subgroup; IPR008985: Concanavalin A-like lectin/glucanases superfamily; IPR019825: Legume lectin, beta chain, Mn/Ca-binding site
comp1745_c0_seq3	1894	1.22948	3.41067e-19	0.915358	2.97788e-15	-0.0141851	1	0.0703827	0.82922	1	0	ostta01g03480	219	G-patch domain	PTHR23149: G PATCH DOMAIN CONTAINING PROTEIN; IPR000467: G-patch domain
comp1756_c0_seq1	235	-0.19	0.699696	-1.02	0.000539149	0	1	0.43	0.502038	0	1	NA	NA	NA	NA
comp1761_c0_seq2	605	-0.27	0.598491	-0.28	0.510368	0.05	1	1.16	0.00287356	1	0	NA	NA	NA	NA
comp1768_c0_seq1	1809	-0.848403	2.19097e-18	-1.16651	4.70392e-48	-0.531313	1.03573e-05	-0.618311	8.68941e-06	0	1	ostta09g01790	76.7	unnamed product	IPR023600: Folylpolyglutamate synthase, eukaryota; IPR013221: Mur ligase, central; IPR018109: Folylpolyglutamate synthetase, conserved site; IPR004101: Mur ligase, C-terminal; IPR001645: Folylpolyglutamate synthetase
comp1792_c0_seq1	4433	2.75	1.65295e-42	5.4	4.94226e-156	5.98	3.99463e-113	5.68	1.08243e-79	4	0	NA	NA	NA	NA
comp1795_c0_seq1	1448	-1.43	8.75899e-10	-0.63	0.26005	1.31	1.43046e-17	0.55	0.515144	1	1	NA	NA	NA	NA
comp1807_c1_seq1	2938	-0.6	5.48779e-05	-0.65	3.88893e-17	0.74	1.29011e-09	1.03	5.42416e-05	1	0	NA	NA	NA	NA
comp1808_c0_seq4	376	-0.219124	0.611497	-0.0481294	1	0.114604	1	1.00178	0.000548421	1	0	ostta10g00840	171	Ubiquitin supergroup	G3DSA:3.10.20.90: no description; SSF54236: Ubiquitin-like; IPR000626: Ubiquitin domain; IPR019955: Ubiquitin supergroup; PTHR13042: FAMILY NOT NAMED
comp1816_c0_seq2	1352	-1.24	1.26711e-12	-1.17	2.37929e-25	-0.71	0.00108149	-0.21	0.494788	0	2	NA	NA	NA	NA
comp1823_c0_seq1	1252	0.75	1.73881e-09	0.83	1.54297e-14	1.08	4.1109e-08	1.06	2.09373e-08	2	0	NA	NA	NA	NA
comp1825_c0_seq3	647	-0.100848	0.862555	-0.195728	0.0808405	-1.18202	1.27251e-25	-0.801059	0.00308194	0	1	ostta06g01150	209	unnamed product	IPR000530: Ribosomal protein S12e; G3DSA:3.30.1330.30: no description; IPR004038: Ribosomal protein L7Ae/L30e/S12e/Gadd45; SSF55315: L30e-like
comp1830_c0_seq2	1206	-1.08	0.00310038	-0.19	0.933305	0.22	0.95009	-1.86	0.00949437	0	2	NA	NA	NA	NA
comp1845_c0_seq1	3905	-1.62	1.58705e-42	-1.82	3.74337e-47	-1.17	3.9007e-40	-1.53	6.34893e-35	0	4	NA	NA	NA	NA
comp1853_c0_seq2	1520	-0.185806	0.795796	-1.1149	8.89469e-05	-0.999858	0.0167	-0.174335	0.775703	0	1	ostta08g03550	143	unnamed product	IPR004217: Tim10/DDP family zinc finger; PTHR21535: MAGNESIUM AND COBALT TRANSPORT PROTEIN/MITOCHONDRIAL IMPORT INNER MEMBRANE TRANSLOCASE SUBUNIT TIM8; IPR027144: Mitochondrial import inner membrane translocase subunit Tim8
comp1856_c0_seq1	1569	1.03143	1.99963e-05	0.49119	6.29269e-05	-0.644384	0.000152107	-0.00558015	1	1	0	ostta04g01740	29.5	unnamed product	NA
comp1857_c0_seq2	1833	-0.29	0.0933708	-0.67	1.20074e-09	1	2.98189e-08	1.05	1.79507e-09	1	0	NA	NA	NA	NA
comp1858_c0_seq4	4347	0.168096	0.322014	0.738738	9.11247e-15	1.51444	7.68721e-36	1.23581	8.11134e-05	2	0	ostta03g03780	398	Structural maintenance of chromosomes protein	G3DSA:3.40.50.300: no description; IPR010935: SMCs flexible hinge; IPR027417: P-loop containing nucleoside triphosphate hydrolase; IPR003395: RecF/RecN/SMC, N-terminal; PTHR18937: STRUCTURAL MAINTENANCE OF CHROMOSOMES SMC FAMILY MEMBER; IPR024704: Structural maintenance of chromosomes protein
comp1860_c0_seq1	1169	-0.42	0.00352127	0.01	1	1.78	1.72896e-05	-1.05	1.62e-07	1	1	NA	NA	NA	NA
comp1875_c0_seq1	606	-1.19	4.61762e-09	-1.12	1.87103e-07	-1.8	5.91373e-07	-1.43	5.00666e-06	0	4	NA	NA	NA	NA
comp1877_c0_seq1	1293	0.864003	1.66875e-08	-0.570255	3.41604e-09	-1.00842	3.04652e-22	-0.791778	3.13569e-09	0	1	ostta14g02350	77.6	NA	PTHR13929: 1,4-DIHYDROXY-2-NAPHTHOATE OCTAPRENYLTRANSFERASE; IPR011937: 1,4-dihydroxy-2-naphthoate phytyltransferase; IPR000537: UbiA prenyltransferase family
comp1879_c0_seq2	1565	-0.86	1.70515e-09	-1.32	2.04139e-22	-1.39	2.22615e-16	-1.11	5.5618e-13	0	3	NA	NA	NA	NA
comp1885_c0_seq1	579	-1.7	1.40136e-05	-1.42	0.00170741	-2.44	0.00384305	-0.45	0.661913	0	3	NA	NA	NA	NA
comp1891_c0_seq1	815	-0.11	0.701903	-0.07	0.886294	-1.38	2.18578e-14	-0.3	0.482621	0	1	NA	NA	NA	NA
comp1893_c0_seq1	738	-1.44	0.00158221	-0.73	0.103585	-0.96	0.312187	-0.14	0.93701	0	1	NA	NA	NA	NA
comp1903_c0_seq3	629	-0.34	0.298698	-0.3	0.339547	-1.01	0.00660996	-0.09	0.981292	0	1	NA	NA	NA	NA
comp1905_c0_seq1	6664	0.467204	5.1576e-05	0.547907	6.53625e-13	1.03053	2.97173e-33	0.677465	0.000283856	1	0	ostta04g01990	76.2	Spc97/Spc98	IPR007259: Spc97/Spc98
comp1908_c0_seq2	1674	-0.354609	0.0197248	-0.479684	0.000212463	-1.23323	2.07619e-16	-0.920788	1.91409e-09	0	1	ostta01g02290	37.3	Zinc finger, PHD-finger	IPR013083: Zinc finger, RING/FYVE/PHD-type; IPR001965: Zinc finger, PHD-type; PTHR15856: PHD FINGER PROTEIN 20-RELATED; IPR011011: Zinc finger, FYVE/PHD-type; IPR019787: Zinc finger, PHD-finger
comp1914_c0_seq1	871	-1.05	0.000136014	-1.05	5.276e-06	1.13	1.48337e-05	1.01	0.00346349	2	2	NA	NA	NA	NA
comp1924_c1_seq1	594	-2.05	0.000845233	-0.16	1	-0.03	1	-0.67	0.365189	0	1	NA	NA	NA	NA
comp1927_c0_seq1	646	-0.08	0.9308	-0.15	0.723342	-1.19	0.00438274	-0.99	0.0389769	0	1	NA	NA	NA	NA
comp1930_c0_seq1	1496	-0.02	1	0.26	0.0151691	1.48	6.16628e-12	0.34	0.297339	1	0	NA	NA	NA	NA
comp1939_c1_seq1	258	-0.92	0.034784	-1.33	0.000975016	1.76	0.315324	3.05	0.0177452	0	1	NA	NA	NA	NA
comp1946_c0_seq5	1554	0.0858265	0.521794	0.438724	0.00838068	1.08938	1.395e-06	-0.192756	0.396921	1	0	ostta03g05940	45.5	unnamed product	NA
comp1958_c0_seq1	428	-1.27	1.31928e-12	-1.27	1.60043e-16	-1.33	3.98688e-06	-1.75	2.62353e-08	0	4	NA	NA	NA	NA
comp1959_c0_seq2	574	0.14	0.9308	0.56	0.055029	-1.91	1.22978e-09	-1.67	2.071e-06	0	2	NA	NA	NA	NA
comp1960_c0_seq3	2221	0.88	1.70748e-08	1.14	1.78107e-17	1.41	1.85251e-16	1.43	4.03696e-18	3	0	NA	NA	NA	NA
comp1961_c0_seq1	2905	-0.936791	3.46304e-19	-1.18788	5.76924e-41	-0.954815	7.04956e-17	-0.698438	4.13107e-07	0	1	ostta07g02650	30.4	unnamed product	SSF51735: NAD(P)-binding Rossmann-fold domains; IPR016040: NAD(P)-binding domain
comp1962_c0_seq1	1977	-0.5	4.17382e-06	-0.28	0.0112376	0.05	1	-1.67	2.71802e-22	0	1	NA	NA	NA	NA
comp1965_c0_seq1	4439	-1.13	6.80054e-28	-0.82	3.0757e-17	-0.41	7.75349e-05	0.11	0.651478	0	1	NA	NA	NA	NA
comp1970_c0_seq1	1928	0.95	3.35377e-15	0.22	0.0919843	-1.02	2.37203e-18	-1.57	8.38362e-35	0	2	NA	NA	NA	NA
comp1971_c0_seq2	1627	-0.38	0.0162015	-0.34	0.0945294	-1.13	6.77956e-06	-1.53	1.54685e-21	0	2	NA	NA	NA	NA
comp1977_c0_seq1	474	0.33	0.859106	0.03	1	0.2	1	3.15	0.00140343	1	0	NA	NA	NA	NA
comp1988_c0_seq2	2139	-1.16521	0.000350804	-1.30948	4.00566e-05	0.904355	0.151203	-0.442833	0.410817	0	2	ostta07g03240	31.8	unnamed product	SSF56059: Glutathione synthetase ATP-binding domain-like; IPR004344: Tubulin-tyrosine ligase/Tubulin polyglutamylase; IPR027751: Probable tubulin polyglutamylase TTLL9; PTHR12241: TUBULIN TYROSINE LIGASE-RELATED
comp2005_c0_seq3	3215	-0.871491	1.91992e-20	-1.13981	1.60526e-46	-0.772231	1.53541e-14	-1.02039	1.07746e-15	0	2	ostta06g01100	26.3	unnamed product	IPR011990: Tetratricopeptide-like helical; IPR002885: Pentatricopeptide repeat; SSF81901: HCP-like; PTHR24015: FAMILY NOT NAMED
comp2007_c0_seq2	502	-0.81	5.15629e-05	-0.79	3.98394e-05	-1.64	1.69024e-05	-0.32	0.428959	0	1	NA	NA	NA	NA
comp2015_c0_seq1	887	0.54	0.366164	1.09	0.0144842	2.43	0.0151339	4.73	2.83263e-12	1	0	NA	NA	NA	NA
comp2016_c0_seq1	935	-0.38	0.0132269	-0.24	0.213777	-1.07	1.53727e-07	-0.28	0.229119	0	1	NA	NA	NA	NA
comp2022_c0_seq3	1355	-1.22	0.450999	-Inf	0.263772	0.38	1	-4.43	0.000986464	0	1	NA	NA	NA	NA
comp2025_c0_seq1	1582	0.02	1	0.31	0.000189699	1.33	1.13256e-28	2.17	2.11877e-35	2	0	NA	NA	NA	NA
comp2026_c1_seq1	2123	1.42627	5.2175e-14	1.26299	2.06005e-35	-0.963847	1.05587e-19	-0.698891	1.22496e-07	2	0	ostta02g04030	1040	NOG, C-terminal	G3DSA:3.40.50.300: no description; IPR006073: GTP binding domain; IPR027417: P-loop containing nucleoside triphosphate hydrolase; IPR010674: Nucleolar GTP-binding protein 1, Rossman-fold domain; IPR024926: Nucleolar GTP-binding protein 1; PTHR11702: DEVELOPMENTALLY REGULATED GTP-BINDING PROTEIN-RELATED; IPR012973: NOG, C-terminal
comp2027_c0_seq1	557	-1.62899	6.6338e-37	-2.02017	5.74105e-180	-3.48947	0	-2.90123	6.99703e-119	0	4	ostta17g00310	187	Beta-grasp domain	PTHR32148: FAMILY NOT NAMED; IPR001041: 2Fe-2S ferredoxin-type domain; IPR006058: 2Fe-2S ferredoxin, iron-sulphur binding site; IPR010241: Ferredoxin [2Fe-2S], plant; IPR012675: Beta-grasp domain
comp2029_c0_seq2	1105	-0.42	0.0278945	-0.55	0.00377967	-1.01	5.42085e-07	-0.39	0.0720567	0	1	NA	NA	NA	NA
comp2036_c1_seq1	2237	-0.97	2.10362e-30	-1.19	1.53844e-68	-0.43	1.4e-07	-0.34	0.119214	0	1	NA	NA	NA	NA
comp2041_c0_seq3	1460	0.88	0.00762498	2.13	1.15601e-10	3.22	5.0144e-08	1.75	1.41418e-07	3	0	NA	NA	NA	NA
comp2042_c0_seq3	1389	1.08392	3.89096e-05	1.27978	6.48381e-25	0.123091	0.880779	0.590181	0.00346349	2	0	ostta10g02990	122	Zinc finger, RING/FYVE/PHD-type	SSF57850: RING/U-box; IPR001841: Zinc finger, RING-type; IPR013083: Zinc finger, RING/FYVE/PHD-type; PF13920: zf-C3HC4_3; PTHR22766: RING FINGER PROTEIN 24-RELATED
comp2044_c0_seq1	2534	1.01729	9.69698e-05	0.769905	8.29013e-05	-0.0207457	1	0.00980952	1	1	0	ostta07g01000	166	unnamed product	IPR014729: Rossmann-like alpha/beta/alpha sandwich fold; IPR006016: UspA; SSF52402: Adenine nucleotide alpha hydrolases-like
comp2046_c0_seq1	2355	-0.83	1.28619e-10	-1.28	4.50854e-28	-0.67	5.54342e-22	-0.43	0.00170321	0	1	NA	NA	NA	NA
comp2050_c0_seq3	1317	-0.4	0.0211537	-0.31	0.0817523	-1.1	2.32936e-06	0.26	0.333987	0	1	NA	NA	NA	NA
comp2064_c0_seq2	3114	0.192241	0.248783	0.477023	0.000259704	1.12052	3.284e-09	0.821669	1.82762e-06	1	0	ostta01g03860	63.4	Mitochondrial substrate/solute carrier	PTHR24089: FAMILY NOT NAMED; IPR023395: Mitochondrial carrier domain; IPR018108: Mitochondrial substrate/solute carrier
comp2066_c0_seq1	1288	-1.9849	7.48473e-110	-2.36064	6.43812e-83	-2.73319	1.83976e-277	-2.64047	1.30219e-101	0	4	NA	NA	NA	NA
comp2069_c0_seq3	970	-0.479541	0.00419375	-0.210182	0.331009	-0.742899	0.00122491	-1.01094	3.33169e-10	0	1	ostta16g02420	100	NA	IPR018228: Deoxyribonuclease, TatD-related, conserved site; IPR001130: TatD family; IPR015991: Uncharacterised deoxyribonuclease TatD-type; SSF51556: Metallo-dependent hydrolases; G3DSA:3.20.20.140: no description
comp2071_c0_seq1	2461	-1.62	0.00219776	-1.78	0.0366446	-0.61	0.609553	-0.34	0.84623	0	1	NA	NA	NA	NA
comp2074_c0_seq1	1305	-1.0637	6.71285e-15	-1.20768	7.53671e-68	-1.46767	7.54049e-36	-0.957993	5.20608e-14	0	3	ostta18g01230	34.5	NA	IPR022796: Chlorophyll A-B binding protein; IPR001344: Chlorophyll A-B binding protein, plant; IPR023329: Chlorophyll a/b binding protein domain
comp2077_c0_seq3	811	-1.06	7.89179e-26	-1.02	1.27355e-29	-0.8	8.60859e-06	-1.19	6.891e-16	0	3	NA	NA	NA	NA
comp2084_c1_seq2	2335	-0.371462	0.00070086	-0.257304	0.0168369	2.01729	3.62037e-19	-0.676683	0.000168926	1	0	ostta08g03790	28.6	unnamed product	G3DSA:3.40.50.2300: no description
comp2090_c0_seq2	10380	-1.34	0.000130533	-1.21	0.0347348	-0.02	1	0.3	0.670307	0	1	NA	NA	NA	NA
comp2091_c0_seq2	1006	0.178418	0.457084	1.12041	1.45251e-14	0.726378	0.0200781	-0.628604	0.0173766	1	0	ostta20g00930	76.2	unnamed product	PTHR10343: 5 -AMP-ACTIVATED PROTEIN KINASE , BETA SUBUNIT
comp2093_c0_seq1	547	-0.1	0.986572	-0.61	0.41799	-2.59	6.13966e-08	-1.04	0.030891	0	1	NA	NA	NA	NA
comp2098_c0_seq1	2243	0.132689	0.432991	0.512306	1.55669e-11	1.10059	6.68527e-34	0.974695	3.8564e-14	1	0	ostta14g01160	124	SSRP1 domain	SSF50729: PH domain-like; IPR013719: Domain of unknown function DUF1747; PTHR13711: SWI/SNF-RELATED CHROMATIN BINDING PROTEIN; IPR000969: Structure-specific recognition protein; IPR009071: High mobility group box domain; IPR024954: SSRP1 domain
comp2099_c0_seq3	2384	0.74827	3.31e-07	0.862048	4.63991e-11	1.01007	2.11288e-06	1.31853	8.09415e-13	2	0	ostta05g02280	384	Small GTPase superfamily, Rab type	IPR002041: Ran GTPase; IPR027417: P-loop containing nucleoside triphosphate hydrolase; IPR003578: Small GTPase superfamily, Rho type; IPR024156: Small GTPase superfamily, ARF type; G3DSA:3.40.50.300: no description; IPR005225: Small GTP-binding protein domain; IPR001806: Small GTPase superfamily; IPR003579: Small GTPase superfamily, Rab type; IPR020849: Small GTPase superfamily, Ras type; PS51419…
comp2100_c0_seq4	1275	-1.05795	1.39509e-24	-1.16051	7.41268e-41	-1.20471	2.82438e-23	-0.868618	4.12214e-10	0	3	ostta01g02480	95.5	Aspartate-semialdehyde dehydrogenase	NA
comp2100_c0_seq5	1258	-1.00947	2.13687e-23	-1.15859	3.83576e-40	-1.2618	8.22803e-24	-1.09	2.5068e-15	0	4	NA	NA	NA	NA
comp2109_c0_seq1	1880	-0.761055	0.180486	-0.267674	0.547885	2.79925	7e-09	1.00507	0.00178747	2	0	ostta01g06130	36.8	Tetratricopeptide repeat	SSF48452: TPR-like; IPR011990: Tetratricopeptide-like helical; IPR013105: Tetratricopeptide TPR2; IPR019734: Tetratricopeptide repeat
comp2111_c0_seq1	549	0.990667	6.57378e-05	1.02904	1.74287e-05	0.737104	0.390175	2.08713	0.00918427	2	0	ostta04g04265	25.4	hypothetical protein	IPR006722: Sedlin; IPR011012: Longin-like domain; G3DSA:3.30.450.70: G3DSA:3.30.450.70
comp2124_c0_seq3	387	Inf	0.320741	Inf	1	Inf	0.00185099	2.36	0.591918	1	0	NA	NA	NA	NA
comp2125_c0_seq4	3165	-0.3	0.0292002	-0.48	8.97564e-07	-0.8	2.73539e-14	-2.02	2.93831e-52	0	1	NA	NA	NA	NA
comp2128_c0_seq1	2042	-0.37	0.00237966	-0.22	0.118791	-0.42	0.0325746	-1.64	4.81984e-28	0	1	NA	NA	NA	NA
comp2132_c0_seq1	1092	-0.6	0.00114988	-1.13	1.91394e-18	-2.3	1.1833e-140	-1.98	4.34294e-18	0	3	NA	NA	NA	NA
comp2144_c0_seq3	342	-Inf	0.00329342	-Inf	0.8894	1.87	0.947985	0.56	1	1	0	NA	NA	NA	NA
comp2150_c0_seq1	1209	-2.22457	2.89706e-101	-2.37812	4.60644e-233	-2.29217	9.33267e-202	-1.26809	5.83042e-12	0	4	ostta01g01550	170	K Homology domain, type 1	IPR004087: K Homology domain; SSF54791: Eukaryotic type KH-domain (KH-domain type I); IPR004088: K Homology domain, type 1; G3DSA:3.30.1370.10: no description; PTHR10288: KH DOMAIN CONTAINING RNA BINDING PROTEIN
comp2151_c0_seq1	2537	1.43239	4.03619e-39	0.598238	3.71118e-11	0.549372	5.42569e-07	0.250168	0.128818	1	0	ostta04g02900	94.1	Nucleotide-binding, alpha-beta plait	SSF54928: RNA-binding domain, RBD; PTHR23269: RIBONUCLEOPROTEIN-RELATED; IPR003107: RNA-processing protein, HAT helix; IPR000504: RNA recognition motif domain; IPR012677: Nucleotide-binding, alpha-beta plait
comp2155_c0_seq4	3450	0.041701	1	0.163965	0.209054	1.01457	5.29527e-10	0.320777	0.0846199	1	0	ostta04g00840	28.1	Clathrin/coatomer adaptor, adaptin-like, N-terminal	IPR015151: Beta-adaptin appendage, C-terminal subdomain; IPR011989: Armadillo-like helical; IPR026739: AP complex subunit beta; IPR016024: Armadillo-type fold; IPR016342: AP-1, 2,4 complex subunit beta; IPR002553: Clathrin/coatomer adaptor, adaptin-like, N-terminal
comp2157_c0_seq10	410	0.15	1	0.24	0.991777	3.38	0.00519421	1.74	0.00269753	2	0	NA	NA	NA	NA
comp2158_c0_seq1	1305	0.288124	0.208739	0.421817	0.00603088	0.460407	0.156898	1.05562	0.000921085	1	0	ostta17g00350	111	Plant transcription factor	PTHR31745: FAMILY NOT NAMED; IPR009044: ssDNA-binding transcriptional regulator; IPR013742: Plant transcription factor
comp2161_c0_seq1	5434	1.07732	2.89037e-09	0.851548	8.11061e-16	0.15916	0.490333	0.385124	0.0194879	1	0	ostta07g03635	433	hypothetical protein	SSF52467: DHS-like NAD/FAD-binding domain; IPR002773: Deoxyhypusine synthase
comp2163_c0_seq3	1588	-0.552882	2.26233e-05	-0.703862	3.37595e-10	-1.28713	2.10837e-14	-0.481471	0.0369028	0	1	ostta11g02790	62	Protein of unknown function DUF2358	IPR018790: Protein of unknown function DUF2358
comp2164_c0_seq1	6403	1.04	3.4316e-08	0.5	0.00169598	-0.12	0.40548	0.39	0.0482755	1	0	NA	NA	NA	NA
comp2165_c0_seq3	1386	-0.01	1	-0.43	0.0480276	0.62	0.147045	1.17	2.00681e-05	1	0	NA	NA	NA	NA
comp2169_c0_seq1	2166	1.07898	1.20561e-09	0.641584	7.89738e-09	-0.0253742	1	0.463123	0.0165379	1	0	ostta16g02170	22.6	unnamed product	G3DSA:3.50.50.60: no description; PTHR22912: DISULFIDE OXIDOREDUCTASE; SSF51905: FAD/NAD(P)-binding domain
comp2179_c0_seq2	1853	-2.04	0.514931	-2.1	0.0327351	-Inf	0.183227	-3.05	0.00175245	0	1	NA	NA	NA	NA
comp2181_c0_seq1	2025	-0.42	0.00199842	-0.02	0.988084	0.3	0.530229	-1.15	1.49677e-11	0	1	NA	NA	NA	NA
comp2201_c0_seq1	9583	0.403497	0.0180799	0.40677	0.0134677	1.01646	5.96499e-29	1.38797	8.93414e-25	2	0	ostta04g03440	51.9	Concanavalin A-like lectin/glucanases superfamily	SSF50729: PH domain-like; IPR000409: BEACH domain; IPR001680: WD40 repeat; PTHR13743: BEIGE/BEACH-RELATED; IPR017986: WD40-repeat-containing domain; IPR015943: WD40/YVTN repeat-like-containing domain; IPR016024: Armadillo-type fold; IPR023362: PH-BEACH domain; IPR008985: Concanavalin A-like lectin/glucanases superfamily
comp2203_c0_seq1	6575	-0.18675	0.0617226	-0.390292	2.47539e-07	1.41477	1.91459e-59	1.08889	5.42702e-07	2	0	ostta06g01380	304	unnamed product	IPR023298: P-type ATPase, transmembrane domain; IPR008250: P-type ATPase, A domain; IPR023299: P-type ATPase, cytoplasmic domain N; SSF81653: Calcium ATPase, transduction domain A; IPR023214: HAD-like domain; IPR004014: Cation-transporting P-type ATPase, N-terminal; SSF81665: Calcium ATPase, transmembrane domain M; IPR001757: Cation-transporting P-type ATPase; IPR006534: H+ transporting P-type AT…
comp2205_c0_seq1	1276	0.22	0.123812	0.68	2.12305e-15	0.79	4.61673e-05	1.28	2.15427e-12	1	0	NA	NA	NA	NA
comp2210_c1_seq1	2015	0.0836184	0.775349	0.852258	3.58154e-18	1.18074	1.38005e-12	0.261671	0.196405	1	0	ostta12g00110	112	DNA polymerase alpha/epsilon, subunit B	IPR024826: DNA polymerase delta/II small subunit family; IPR007185: DNA polymerase alpha/epsilon, subunit B
comp2214_c0_seq4	4494	-0.0905891	0.620384	-0.0513265	0.833959	-0.526008	2.71e-07	-1.32737	9.49281e-26	0	1	ostta05g03540	43.2	unnamed product	IPR001965: Zinc finger, PHD-type; IPR013083: Zinc finger, RING/FYVE/PHD-type; PTHR15856: PHD FINGER PROTEIN 20-RELATED; IPR011011: Zinc finger, FYVE/PHD-type; IPR019787: Zinc finger, PHD-finger
comp2221_c0_seq2	560	-0.823547	4.75831e-07	-1.22575	1.72231e-21	-2.141	4.6135e-31	-1.88435	1.18724e-22	0	3	ostta03g01170	193	Ribosomal protein S10	IPR027486: Ribosomal protein S10 domain; IPR001848: Ribosomal protein S10
comp2223_c1_seq3	4462	-0.37	0.000485215	-0.32	0.000208253	0.53	2.27233e-07	1.03	3.30451e-14	1	0	NA	NA	NA	NA
comp2228_c0_seq2	254	0.22	0.655487	0.22	0.664919	0.67	0.553928	1.87	7.09173e-05	1	0	NA	NA	NA	NA
comp2232_c0_seq1	1697	-0.811954	0.0513152	-0.472328	0.0279981	1.3113	2.59562e-05	0.63592	0.0288021	1	0	ostta04g01420	89.5	RFT1	IPR007594: RFT1
comp2241_c1_seq1	2391	0.36	0.00154863	-0.05	0.874952	0.97	1.21695e-18	1.53	6.1193e-29	1	0	NA	NA	NA	NA
comp2244_c0_seq1	1064	-1.17944	1.72211e-32	-1.44408	2.18995e-24	-1.05309	2.89998e-11	-1.8139	6.93495e-42	0	4	ostta12g01280	113	Polyprenyl synthetase	IPR008949: Terpenoid synthase; IPR017446: Polyprenyl synthetase-related; IPR000092: Polyprenyl synthetase
comp2248_c0_seq1	1729	-0.786442	5.54191e-10	-1.16844	2.27001e-30	-0.736954	4.60882e-07	-0.132861	0.824616	0	1	ostta05g00750	94.1	SAC3/GANP/Nin1/mts3/eIF-3 p25	PTHR12436: 80 KDA MCM3-ASSOCIATED PROTEIN; IPR005062: SAC3/GANP/Nin1/mts3/eIF-3 p25
comp2249_c0_seq2	500	-0.26	0.25304	-0.56	0.000696566	-1.92	3.00886e-16	-1.1	1.76324e-07	0	2	NA	NA	NA	NA
comp2251_c0_seq4	1776	0.835582	5.17324e-05	0.599267	0.00390214	-1.10953	4.78312e-07	-0.406423	0.0814354	0	1	ostta13g02520	50.1	Helicase, C-terminal	G3DSA:3.40.50.300: no description; IPR014014: RNA helicase, DEAD-box type, Q motif; IPR011545: DNA/RNA helicase, DEAD/DEAH box type, N-terminal; IPR000629: RNA helicase, ATP-dependent, DEAD-box, conserved site; IPR014001: Helicase, superfamily 1/2, ATP-binding domain; IPR027417: P-loop containing nucleoside triphosphate hydrolase; IPR001650: Helicase, C-terminal; PTHR24031: FAMILY NOT NAMED
comp2253_c0_seq2	528	-0.63	0.22086	-1	0.0167641	-2.08	7.95821e-08	-0.68	0.164056	0	1	NA	NA	NA	NA
comp2255_c0_seq1	2681	1.20984	5.89939e-16	1.6373	6.73582e-31	-1.02107	1.95061e-11	-0.446215	0.0124844	2	1	ostta04g00770	92.7	Small-subunit processome, Utp14	IPR006709: Small-subunit processome, Utp14
comp2259_c0_seq2	527	-0.38	0.144564	-0.37	0.188975	-1.16	0.000167123	0.17	0.843899	0	1	NA	NA	NA	NA
comp2260_c0_seq5	3496	-0.545814	3.41056e-05	-0.82747	2.09653e-14	-1.14083	1.02444e-15	-0.443279	0.0116233	0	1	ostta04g01190	31.8	RED-like, N-terminal	IPR012916: RED-like, N-terminal; PTHR12765: RED PROTEIN (IK FACTOR) (CYTOKINE IK)
comp2262_c0_seq2	516	0.04	0.973995	0.23	0.193889	0.79	0.0191196	1.15	9.02418e-05	1	0	NA	NA	NA	NA
comp2268_c0_seq1	2072	1.10014	2.05941e-15	1.21136	1.73998e-59	1.17128	1.77638e-50	1.7924	6.44407e-47	4	0	ostta13g01010	111	ENTH/VHS	IPR013809: Epsin-like, N-terminal; IPR008942: ENTH/VHS; IPR014712: Clathrin adaptor, phosphoinositide-binding, GAT-like; IPR011417: AP180 N-terminal homology (ANTH) domain; SSF89009: GAT-like domain; PTHR22951: CLATHRIN ASSEMBLY PROTEIN
comp2272_c0_seq4	1276	0.03	0.995176	-0.02	1	0.82	0.00357757	1.41	3.28664e-09	1	0	NA	NA	NA	NA
comp2273_c0_seq2	829	-0.79	0.197065	-1.06	4.54992e-05	-2.08	2.53066e-09	-1.02	0.0101204	0	2	NA	NA	NA	NA
comp228_c0_seq1	2413	0.03	0.980982	0.43	0.174176	1.32	0.000281842	2.04	1.76409e-11	2	0	NA	NA	NA	NA
comp2291_c0_seq3	4077	-1.06841	4.72704e-28	-1.32929	6.43995e-43	0.473527	0.00187216	0.607419	7.39964e-05	0	2	ostta17g01740	46.9	unnamed product	NA
comp2292_c0_seq3	3180	-0.665016	3.22222e-07	-1.28299	9.00934e-22	-1.74506	3.80573e-42	-1.77612	8.80421e-34	0	3	ostta01g01290	86.8	unnamed product	NA
comp2294_c0_seq2	12938	-1.15	2.73933e-13	-1.47	1.58689e-11	-0.28	0.000382132	0.58	0.0108457	0	2	NA	NA	NA	NA
comp2295_c0_seq6	3026	0.170704	0.177023	0.752745	2.3e-08	-0.372659	0.116846	-1.11994	1.41448e-10	0	1	ostta04g03190	321	Protein translocase subunit SecA	IPR027417: P-loop containing nucleoside triphosphate hydrolase; IPR014018: SecA motor DEAD; G3DSA:3.40.50.300: no description; IPR011116: SecA Wing/Scaffold; PTHR30612: SECA INNER MEMBRANE COMPONENT OF SEC PROTEIN SECRETION SYSTEM; IPR011130: SecA preprotein, cross-linking domain; IPR020937: SecA conserved site; IPR011115: SecA DEAD-like, N-terminal; IPR000185: Protein translocase subunit SecA
comp2297_c1_seq1	3935	-1.41188	1.02917e-22	-1.20894	1.19893e-54	-0.101113	0.72072	-0.516369	0.000202131	0	2	ostta14g03080	32.2	Tetratricopeptide-like helical	SSF48452: TPR-like; IPR011990: Tetratricopeptide-like helical; IPR002885: Pentatricopeptide repeat; PTHR24015: FAMILY NOT NAMED
comp2299_c0_seq1	2339	0.674088	0.0239544	0.257912	0.389322	0.95185	6.28239e-07	1.58289	2.31686e-17	1	0	ostta06g02290	108	unnamed product	G3DSA:3.40.50.300: no description; IPR027417: P-loop containing nucleoside triphosphate hydrolase; IPR003495: CobW/HypB/UreG domain; PTHR13748: COBW-RELATED; IPR011629: Cobalamin (vitamin B12) biosynthesis CobW-like, C-terminal
comp2302_c0_seq1	1517	-0.4	0.99548	2.36	0.00258204	2.07	0.17329	1.61	0.115909	1	0	NA	NA	NA	NA
comp2303_c1_seq5	7543	-0.309714	0.00140736	-0.555616	1.15533e-11	1.38768	3.6184e-73	1.32877	1.12962e-15	2	0	ostta01g05960	163	C2 calcium-dependent membrane targeting	IPR018029: C2 membrane targeting protein; PTHR12546: FER-1-LIKE; IPR008973: C2 calcium/lipid-binding domain, CaLB; IPR000008: C2 calcium-dependent membrane targeting; G3DSA:2.60.40.150: no description
comp2310_c0_seq1	1827	-0.337788	0.360752	-0.0578152	0.935303	1.3065	0.000211389	-0.109161	0.755315	1	0	ostta03g02120	45.1	unnamed product	PF13759: 2OG-FeII_Oxy_5; G3DSA:2.60.120.620: no description
comp2311_c0_seq1	2448	-0.920801	0.00675193	-1.0268	0.0024694	-0.13071	1	-0.114011	0.951134	0	1	ostta08g03080	24.4	unnamed product	PTHR10910: EUKARYOTE SPECIFIC DSRNA BINDING PROTEIN; IPR002466: Adenosine deaminase/editase; G3DSA:3.80.10.10: no description; IPR001611: Leucine-rich repeat; SSF52047: RNI-like; PF13516: LRR_6; IPR003590: Leucine-rich repeat, ribonuclease inhibitor subtype
comp2312_c0_seq1	6699	0.863699	5.34164e-07	0.406061	9.51442e-06	0.466017	5.56253e-07	1.32367	4.85233e-25	1	0	ostta06g00330	83.1	unnamed product	IPR007860: DNA mismatch repair protein MutS, connector domain; IPR007696: DNA mismatch repair protein MutS, core; IPR027417: P-loop containing nucleoside triphosphate hydrolase; PTHR11361: DNA MISMATCH REPAIR MUTS RELATED PROTEINS; IPR007695: DNA mismatch repair protein MutS-like, N-terminal; G3DSA:3.40.50.300: no description; G3DSA:1.10.1420.10: no description; IPR016151: DNA mismatch repair pro…
comp2313_c0_seq1	2378	-0.0386374	0.923241	0.0503267	0.870059	-0.574482	4.26237e-08	-1.53354	7.98433e-37	0	1	ostta13g00630	97.7	Senescence marker protein-30 (SMP-30)	IPR020861: Triosephosphate isomerase, active site; IPR013785: Aldolase-type TIM barrel; IPR013658: SMP-30/Gluconolactonase/LRE-like region; SSF63829: Calcium-dependent phosphotriesterase; IPR000652: Triosephosphate isomerase; IPR005511: Senescence marker protein-30 (SMP-30); IPR011042: Six-bladed beta-propeller, TolB-like
comp2314_c0_seq2	851	-0.06	0.879778	0.05	0.992615	-0.49	0.110447	-1.06	1.45824e-10	0	1	NA	NA	NA	NA
comp2318_c0_seq2	1664	1.0169	9.72607e-09	0.346968	0.0394251	-0.600614	0.00145407	-0.117205	0.74045	1	0	ostta18g01820	49.6	THUMP	PTHR13452: THUMP DOMAIN CONTAINING PROTEIN 1-RELATED; IPR004114: THUMP; SSF143437: THUMP domain-like
comp2321_c0_seq1	1022	1.61	0.000117545	1.73	3.91032e-06	0.65	0.596476	2.02	5.64978e-08	3	0	NA	NA	NA	NA
comp2325_c0_seq5	2059	0.39	8.403e-06	0.79	3.48509e-24	0.91	8.05926e-26	2.64	2.358e-86	1	0	NA	NA	NA	NA
comp2330_c0_seq4	998	-0.265611	0.591298	-0.79706	0.00201062	-2.32982	0.000309805	-2.02264	2.25747e-07	0	2	ostta06g00530	116	unnamed product	IPR021788: Protein of unknown function DUF3353
comp2337_c0_seq1	586	-0.48	3.10782e-05	-0.56	7.6026e-11	1.44	1.28615e-29	1.09	3.54638e-08	2	0	NA	NA	NA	NA
comp2338_c1_seq1	772	-0.666347	8.3954e-06	-1.14911	9.92969e-22	-2.48453	8.49406e-130	-2.04515	6.12344e-24	0	3	ostta14g01060	322	NA	PD001367: RL11_GLOVI_P60102;; IPR020783: Ribosomal protein L11, C-terminal; IPR006519: Ribosomal protein L11, bacterial-type; IPR020784: Ribosomal protein L11, N-terminal; IPR000911: Ribosomal protein L11
comp2342_c0_seq2	5274	0.918498	9.0553e-26	1.10493	8.19034e-51	1.19125	6.80611e-55	1.11241	1.98841e-19	3	0	ostta02g03250	177	Ubiquitin carboxyl-terminal hydrolases family 2	IPR008974: TRAF-like; IPR002083: MATH; IPR024729: ICP0-binding domain of Ubiquitin-specific protease 7; SSF54001: Cysteine proteinases; IPR001394: Ubiquitin carboxyl-terminal hydrolases family 2; PTHR24006: FAMILY NOT NAMED; G3DSA:2.60.210.10: no description; G3DSA:2.20.210.10: no description; IPR018200: Peptidase C19, ubiquitin carboxyl-terminal hydrolase 2, conserved site; PF14533: USP7_C2
comp2343_c0_seq1	3763	1.01656	0.00312578	1.43166	9.19668e-12	1.45951	1.16867e-08	0.393401	0.140124	3	0	ostta08g01380	46.9	unnamed product	G3DSA:1.20.1640.10: no description; SSF82866: Multidrug efflux transporter AcrB transmembrane domain; PTHR10796: PATCHED-RELATED; IPR003392: Patched; IPR000731: Sterol-sensing domain
comp2346_c0_seq1	1568	0.0470518	0.912604	-0.148682	0.142411	-1.11524	1.45616e-46	-1.27241	4.88293e-26	0	2	ostta18g01370	48.7	Protein of unknown function DUF3506	IPR021894: Protein of unknown function DUF3506
comp2347_c1_seq3	2096	-0.639544	2.50377e-06	0.198325	0.436913	-0.177069	0.95009	-1.64844	2.71338e-30	0	1	ostta17g01360	76.7	NA	IPR000808: Mrp, conserved site; IPR027417: P-loop containing nucleoside triphosphate hydrolase; IPR019591: ATPase-like, ParA/MinD; G3DSA:3.40.50.300: no description; SSF117916: Fe-S cluster assembly (FSCA) domain-like; PTHR23264: NUCLEOTIDE-BINDING PROTEIN NBP35(YEAST)-RELATED; IPR002744: Domain of unknown function DUF59; IPR015223: ATPase MipZ/NubP2/Cfd1
comp2350_c0_seq1	2890	0.0612766	1	-0.27504	0.000555389	1.34512	8.82548e-57	0.809368	2.25718e-10	1	0	ostta05g01990	53.8	Beta-lactamase-related	PTHR22935: PENICILLIN-BINDING PROTEIN; IPR012338: Beta-lactamase/transpeptidase-like; IPR001466: Beta-lactamase-related
comp2354_c0_seq2	3372	-2	3.68992e-54	-1.76	1.44856e-31	0.2	0.589119	-0.33	0.34075	0	2	NA	NA	NA	NA
comp2355_c1_seq1	1993	0.42	0.000181707	0.55	2.13682e-08	1.03	5.38659e-13	1.4	4.29394e-20	2	0	NA	NA	NA	NA
comp2356_c0_seq2	2706	-1.02	0.533802	-3.21	0.000748664	0.48	1	0.03	1	0	1	NA	NA	NA	NA
comp2358_c1_seq1	1003	0.07	0.870265	-0.03	0.97423	-1.03	3.05441e-18	-0.6	0.061535	0	1	NA	NA	NA	NA
comp2359_c0_seq1	4392	-0.128902	0.36375	-0.193037	0.0191209	1.63246	2.87798e-88	1.28355	5.65975e-25	2	0	ostta11g01710	31.3	Pectin lyase fold	IPR011050: Pectin lyase fold/virulence factor; IPR012334: Pectin lyase fold
comp2362_c0_seq2	3832	-1.04	9.39699e-21	-1.04	5.98289e-22	-1.05	1.96427e-27	-1.25	1.02537e-23	0	4	NA	NA	NA	NA
comp2367_c0_seq3	2024	-0.88	1.06134e-07	-0.73	1.49688e-07	1.02	0.0035341	-0.27	0.393961	1	0	NA	NA	NA	NA
comp2369_c0_seq1	1981	0.313525	0.741185	0.795244	0.125079	2.04058	0.0489561	2.36897	0.000877757	1	0	ostta08g01860	206	unnamed product	PF13589: HATPase_c_3; IPR003594: Histidine kinase-like ATPase, ATP-binding domain; SSF118116: DNA mismatch repair protein MutL; IPR013507: DNA mismatch repair protein, C-terminal; IPR014790: MutL, C-terminal, dimerisation; IPR020568: Ribosomal protein S5 domain 2-type fold; IPR002099: DNA mismatch repair protein; IPR014721: Ribosomal protein S5 domain 2-type fold, subgroup
comp2370_c0_seq2	2304	-0.248357	0.032136	-0.305573	0.000775839	-0.708615	2.21025e-12	-1.70491	1.0737e-42	0	1	ostta03g02700	107	F-box domain	G3DSA:3.10.20.90: no description; IPR001810: F-box domain; PTHR22844: F-BOX AND WD40 DOMAIN PROTEIN; G3DSA:1.20.1280.50: no description
comp2376_c0_seq1	940	-0.09	0.933463	0	1	1.04	1.33637e-17	1.59	0.000588887	2	0	NA	NA	NA	NA
comp2389_c0_seq1	7427	-0.417483	0.0023752	-0.328116	0.0006457	1.17317	2.39791e-28	1.10555	2.55214e-11	2	0	ostta06g01290	45.5	unnamed product	IPR027272: Piezo family
comp2390_c1_seq4	3021	0.795214	7.36926e-16	0.978157	3.1933e-30	1.00243	9.26701e-21	1.18131	1.48529e-18	2	0	ostta01g02830	38.2	unnamed product	IPR018611: E3 UFM1-protein ligase 1; PTHR31057: FAMILY NOT NAMED
comp2391_c3_seq1	2056	-1.63	9.78048e-29	-2.29	3.34138e-226	-2.28	6.07542e-88	-1.22	3.26591e-16	0	4	NA	NA	NA	NA
comp2394_c0_seq1	2757	1.67792	1.51637e-17	1.77075	6.04732e-37	-0.401317	0.0148869	-0.251721	0.291453	2	0	ostta04g00970	33.1	P-loop containing nucleoside triphosphate hydrolase	G3DSA:3.40.50.300: no description; IPR011545: DNA/RNA helicase, DEAD/DEAH box type, N-terminal; IPR027417: P-loop containing nucleoside triphosphate hydrolase; IPR014001: Helicase, superfamily 1/2, ATP-binding domain; IPR001650: Helicase, C-terminal; PTHR24031: FAMILY NOT NAMED
comp2396_c0_seq2	1251	-0.429093	2.09378e-05	-0.430594	3.54226e-07	-1.03335	3.54369e-25	-0.41064	0.00502883	0	1	ostta16g01410	81.3	60S ribosomal protein L4, C-terminal domain	IPR023574: Ribosomal protein L4 domain; IPR002136: Ribosomal protein L4/L1e; IPR013000: Ribosomal protein L4/L1e, eukaryotic/archaeal, conserved site; PTHR19431: 60S RIBOSOMAL PROTEIN L4; IPR025755: 60S ribosomal protein L4, C-terminal domain
comp240_c0_seq1	2253	-2.23031	0.00199553	-1.45681	0.109459	0.380484	1	1.12231	0.766105	0	1	ostta11g02720	29	Acyltransferase 3	PTHR23028: ACETYLTRANSFERASE; IPR002656: Acyltransferase 3
comp2400_c0_seq1	1488	-0.06	0.9308	0.09	0.641971	1.15	1.36854e-10	1.93	3.4554e-26	2	0	NA	NA	NA	NA
comp2404_c0_seq3	3892	1.05724	6.63621e-15	1.25342	1.10692e-71	1.12325	2.39511e-51	1.19704	2.40707e-22	4	0	ostta15g01050	111	Major facilitator superfamily domain, general substrate transporter	IPR020846: Major facilitator superfamily domain; IPR011701: Major facilitator superfamily; G3DSA:1.20.1250.20: no description; PTHR24003: MAJOR FACILITATOR SUPERFAMILY DOMAIN-CONTAINING PROTEIN-RELATED; IPR016196: Major facilitator superfamily domain, general substrate transporter
comp2405_c0_seq2	712	-0.87	9.22263e-13	-0.98	4.44804e-13	0.51	0.667307	-1.04	1.60388e-05	0	1	NA	NA	NA	NA
comp2411_c0_seq1	1720	-0.216442	0.0617226	0.599523	1.08225e-10	2.51578	1.16147e-84	-2.98291	7.03777e-124	1	1	ostta10g03430	57	NUDIX hydrolase domain	IPR001509: NAD-dependent epimerase/dehydratase; SSF51735: NAD(P)-binding Rossmann-fold domains; IPR016040: NAD(P)-binding domain; G3DSA:3.90.25.10: no description; PTHR10366: NAD DEPENDENT EPIMERASE/DEHYDRATASE
comp2413_c0_seq1	1981	-1.01068	4.49391e-17	-1.1783	8.03735e-37	-0.86957	1.72572e-09	-1.41863	1.50674e-26	0	3	ostta13g02900	134	Protein of unknown function DUF3422	IPR021830: Protein of unknown function DUF3422
comp2415_c0_seq1	3887	-0.46	0.00054389	-0.46	8.76177e-06	1.03	2.77799e-10	0.88	8.37212e-08	1	0	NA	NA	NA	NA
comp2418_c0_seq1	1796	0.18	0.375932	0.09	0.497135	0.64	2.60909e-08	1.37	8.836e-12	1	0	NA	NA	NA	NA
comp2419_c0_seq2	466	0.88	0.000512115	1.16	1.74489e-07	0.56	0.281964	0.99	0.000889852	1	0	NA	NA	NA	NA
comp2420_c0_seq1	1231	-1.6	6.60287e-12	-1.32	4.18859e-21	-0.46	0.0755727	-0.34	0.373881	0	2	NA	NA	NA	NA
comp2426_c0_seq2	2401	-0.13152	0.796253	-0.266099	0.359002	-1.17298	3.54766e-06	-1.17909	1.472e-06	0	2	ostta09g00840	152	unnamed product	NA
comp2428_c0_seq5	2923	-0.284052	0.0303405	0.373812	8.01066e-05	1.05293	1.12193e-21	0.247409	0.574281	1	0	ostta15g02400	98.4	unnamed product	NA
comp2431_c0_seq1	2725	-2.35	1.23619e-23	-2.64	1.62496e-203	-2.38	7.72595e-78	-1.37	4.7033e-07	0	4	NA	NA	NA	NA
comp2433_c0_seq1	475	-1.71	0.00362378	-1	0.148647	-2.09	0.372328	-0.71	0.850255	0	1	NA	NA	NA	NA
comp2434_c0_seq1	1490	-1.45	0.00240957	-1.65	5.20438e-05	-2.56	4.37524e-235	-0.92	0.18651	0	3	NA	NA	NA	NA
comp2437_c0_seq1	501	-1.02014	1.14656e-22	-1.10982	1.35811e-35	-1.48923	9.08048e-31	-1.58101	6.44291e-08	0	4	ostta02g05340	187	unnamed product	NA
comp2441_c1_seq2	1102	-1.41116	1.32113e-36	-1.74672	3.57736e-29	-1.51456	3.2188e-69	-1.25166	1.61877e-12	0	4	ostta08g03740	125	unnamed product	NA
comp2444_c0_seq3	1164	-3.12183	0.00377792	-0.425782	1	1.27204	0.843442	-0.575102	0.656456	0	1	ostta05g03050	29	DnaJ domain	SSF48452: TPR-like; IPR011990: Tetratricopeptide-like helical; IPR021067: Glycosyltransferase, GlcNAc; IPR001623: DnaJ domain; PTHR22904: TPR REPEAT CONTAINING PROTEIN
comp2448_c0_seq2	1895	1.94	7.87762e-19	1.59	9.00576e-22	0.54	0.00708271	0.88	3.70069e-07	2	0	NA	NA	NA	NA
comp2451_c0_seq1	1425	1.2	4.04628e-08	1.52	1.24327e-47	0.15	0.600616	0.3	0.124094	2	0	NA	NA	NA	NA
comp2467_c0_seq1	9550	-2.8	2.04245e-76	-2.85	2.7748e-19	-1.59	1.31569e-16	-0.24	0.827427	0	3	NA	NA	NA	NA
comp2473_c0_seq2	1186	0.37091	0.00419708	0.868265	4.36559e-11	1.81301	3.76973e-14	-0.451883	0.00368648	1	0	ostta10g01980	78.5	Fatty acid hydroxylase	IPR006694: Fatty acid hydroxylase; PTHR31899: FAMILY NOT NAMED
comp2476_c0_seq1	3424	2.67	4.06317e-50	3.75	0	4.64	0	5.75	0	4	0	NA	NA	NA	NA
comp2477_c0_seq2	5508	-0.52	0.0958534	-0.59	0.225505	-1.34	1.54602e-19	0.3	0.812603	0	1	NA	NA	NA	NA
comp2479_c0_seq1	1376	-1.63	3.329e-06	-1.23	0.0195784	-0.17	1	0.02	1	0	1	NA	NA	NA	NA
comp2480_c0_seq1	1086	1.81283	3.21208e-20	1.62358	4.96896e-48	0.421318	2.06082e-05	0.447955	0.00149719	2	0	ostta17g02220	67.5	Ribosomal protein S8e/ribosomal biogenesis NSA2	IPR022309: Ribosomal protein S8e/ribosomal biogenesis NSA2; PTHR12642: FAMILY NOT NAMED
comp2481_c1_seq1	991	-2.03595	4.29729e-30	-2.27725	2.57065e-36	-2.21113	1.18335e-12	-1.55424	3.49306e-11	0	4	ostta01g03620	43.2	unnamed product	G3DSA:3.60.20.10: no description; PTHR11772: ASPARAGINE SYNTHETASE; IPR000583: Class II glutamine amidotransferase domain; SSF56235: N-terminal nucleophile aminohydrolases (Ntn hydrolases)
comp2484_c1_seq1	365	0.79	0.378427	0.33	0.944253	0.35	1	2.67	0.0050994	1	0	NA	NA	NA	NA
comp2485_c1_seq2	616	-0.44	0.0077227	-0.94	2.33124e-18	-1.31	3.23359e-25	0.11	0.581394	0	1	NA	NA	NA	NA
comp2489_c0_seq3	838	NA	NA	-Inf	0.8894	-Inf	1	-Inf	0.00605817	1	0	NA	NA	NA	NA
comp2493_c1_seq1	431	-0.66	9.90073e-07	-1.03	1.46162e-13	-0.94	1.51595e-10	-0.55	0.0201582	0	1	NA	NA	NA	NA
comp2494_c0_seq2	6856	-0.168636	0.116663	0.17726	0.393515	1.20168	4.12765e-39	0.712549	3.23163e-08	1	0	ostta12g02840	128	Zinc finger, CW-type	SSF63748: Tudor/PWWP/MBT; IPR019786: Zinc finger, PHD-type, conserved site; IPR001965: Zinc finger, PHD-type; IPR027417: P-loop containing nucleoside triphosphate hydrolase; IPR010919: SAND domain-like; IPR000330: SNF2-related; G3DSA:3.40.50.300: no description; IPR013083: Zinc finger, RING/FYVE/PHD-type; IPR014001: Helicase, superfamily 1/2, ATP-binding domain; IPR001650: Helicase, C-terminal; I…
comp2496_c0_seq1	1840	0.350427	0.453428	0.675128	0.018067	1.46287	0.0001074	1.43	5.09305e-07	2	0	ostta05g04580	24.9	unnamed product	SSF48452: TPR-like; IPR001440: Tetratricopeptide TPR-1; IPR011236: Serine/threonine protein phosphatase 5; IPR011990: Tetratricopeptide-like helical; IPR001623: DnaJ domain; PTHR11668: SERINE/THREONINE PROTEIN PHOSPHATASE; IPR018253: DnaJ domain, conserved site; PF13414: TPR_11; IPR013026: Tetratricopeptide repeat-containing domain; IPR019734: Tetratricopeptide repeat
comp2498_c0_seq5	1920	-0.0945442	0.682347	-0.369482	7.46566e-05	1.21072	1.74824e-21	1.28383	3.52989e-09	2	0	ostta06g02670	25.8	unnamed product	NA
comp2501_c0_seq3	2618	-0.45	1	-3.14	0.0011422	-2.5	0.593658	0.87	0.572865	0	1	NA	NA	NA	NA
comp2504_c1_seq1	2377	-0.361963	0.000300959	-0.233541	0.0174315	-0.202481	0.321441	-1.99008	2.43926e-54	0	1	ostta01g04150	53.8	Aminoacyl-tRNA synthetase, class I, anticodon-binding domain, subdomain 2	IPR004527: Glutamate-tRNA ligase, class Ib, bacterial/mitochondrial; IPR020061: Glutamyl/glutaminyl-tRNA synthetase, class Ib, alpha-bundle domain; IPR008925: Aminoacyl-tRNA synthetase, class I, anticodon-binding; IPR020058: Glutamyl/glutaminyl-tRNA synthetase, class Ib, catalytic domain; IPR000924: Glutamyl/glutaminyl-tRNA synthetase, class Ib; IPR014729: Rossmann-like alpha/beta/alpha sandwich …
comp2506_c0_seq1	1872	-1.11718	2.82503e-14	-1.5638	7.38008e-53	-1.9196	4.23358e-30	-0.677458	0.086451	0	3	ostta11g01455	98.2	hypothetical protein	IPR011056: Peptidase S24/S26A/S26B/S26C, beta-ribbon domain; IPR015927: Peptidase S24/S26A/S26B/S26C; IPR000223: Peptidase S26A, signal peptidase I
comp2507_c0_seq2	2032	2.84	1.80322e-41	4.58	5.06743e-144	4.13	9.78362e-122	4.27	2.03016e-127	4	0	NA	NA	NA	NA
comp2512_c0_seq2	1589	0.428841	1.59606e-07	0.00156465	1	0.762904	7.14209e-25	1.09102	7.32587e-20	1	0	ostta20g00200	152	Ammonium transporter, conserved site	IPR001905: Ammonium transporter; IPR018047: Ammonium transporter, conserved site; IPR024041: Ammonium transporter AmtB-like domain; G3DSA:1.10.3430.10: no description
comp2514_c0_seq2	513	0.05	1	1.18	0.00163274	-1.08	0.0455914	-0.45	0.260825	1	0	NA	NA	NA	NA
comp2519_c0_seq2	8929	-1.13415	3.03501e-12	-0.167847	0.583466	0.306077	0.0683979	0.310118	0.200055	0	1	ostta03g05560	56.5	Vacuolar protein sorting-associated protein 13A N-terminal domain	IPR026854: Vacuolar protein sorting-associated protein 13A N-terminal domain
comp2524_c0_seq2	4520	-0.189222	0.135515	-0.581056	1.1912e-11	-1.52622	1.74433e-48	-1.64345	1.23093e-39	0	2	ostta07g04410	201	unnamed product	NA
comp2525_c0_seq5	508	-0.63	0.00824059	-0.59	0.0727326	-1.56	7.2769e-09	-1.16	0.000810033	0	2	NA	NA	NA	NA
comp2532_c0_seq2	1551	0.46	7.92316e-06	0.73	4.16995e-16	0.9	3.24625e-14	1.41	7.04336e-24	1	0	NA	NA	NA	NA
comp2541_c1_seq1	1130	0.532648	9.25511e-08	0.595631	3.26146e-14	0.309718	0.00646144	1.01731	2.37041e-14	1	0	ostta14g00400	267	Protein of unknown function DUF3594	G3DSA:2.30.30.140: no description; IPR021998: Alfin; PTHR12321: CPG BINDING PROTEIN
comp2543_c0_seq4	2724	0.377243	0.929472	1.94668	0.00432033	3.28531	0.00883188	3.52126	0.0035322	3	0	ostta14g00070	108	NA	IPR004273: Dynein heavy chain domain; PF12774: AAA_6; IPR011704: ATPase, dynein-related, AAA domain; PF12781: AAA_9; IPR013602: Dynein heavy chain, domain-2; PF12775: AAA_7; IPR027417: P-loop containing nucleoside triphosphate hydrolase; IPR013594: Dynein heavy chain, domain-1; IPR024317: Dynein heavy chain, P-loop containing D4 domain; G3DSA:3.40.50.300: no description; IPR003593: AAA+ ATPase do…
comp2544_c3_seq1	2909	-0.869449	5.8055e-21	-0.943566	3.29401e-35	-1.09889	3.84629e-34	-0.951983	4.10283e-14	0	1	ostta08g02850	24	unnamed product	PTHR32195: FAMILY NOT NAMED; IPR018227: Tryptophan/tyrosine permease
comp2545_c0_seq1	1759	-1.14	1.9384e-24	-1.52	1.29559e-35	-1.71	2.00184e-63	-0.87	0.00292701	0	3	NA	NA	NA	NA
comp2546_c0_seq1	525	-0.12	0.669963	-0.1	0.691406	-1.83	8.71174e-91	-1.86	5.52891e-22	0	2	NA	NA	NA	NA
comp2547_c0_seq2	2243	-0.37	0.00280777	-0.56	3.14738e-11	1.22	8.0141e-24	0.88	4.02787e-06	1	0	NA	NA	NA	NA
comp2553_c1_seq2	741	-0.95	1.41523e-19	-1.07	2.514e-20	-0.95	7.29161e-12	-0.12	0.852569	0	1	NA	NA	NA	NA
comp2556_c1_seq1	1737	-0.125022	0.53322	0.0395251	0.861725	-0.593382	3.96459e-07	-1.09615	2.70107e-11	0	1	ostta01g02220	490	Short-chain dehydrogenase/reductase SDR	SSF51735: NAD(P)-binding Rossmann-fold domains; IPR011284: 3-oxoacyl-(acyl-carrier-protein) reductase; IPR020904: Short-chain dehydrogenase/reductase, conserved site; PTHR24316: FAMILY NOT NAMED; IPR016040: NAD(P)-binding domain; IPR020842: Polyketide synthase/Fatty acid synthase, KR; IPR002347: Glucose/ribitol dehydrogenase; IPR002198: Short-chain dehydrogenase/reductase SDR
comp2557_c0_seq3	5204	-0.410692	0.0129195	-0.615004	1.79848e-05	1.20437	4.08399e-28	1.18631	4.24504e-05	2	0	ostta07g02970	26.3	unnamed product	IPR012674: Calycin; IPR011038: Calycin-like
comp2558_c0_seq2	5829	-0.382839	0.00955186	0.0651282	0.945385	1.24797	9.13445e-14	1.45844	0.000438282	2	0	ostta08g00710	116	unnamed product	SSF56672: DNA/RNA polymerases; IPR006133: DNA-directed DNA polymerase, family B, exonuclease domain; G3DSA:3.30.420.10: no description; IPR006134: DNA-directed DNA polymerase, family B, multifunctional domain; IPR023211: DNA polymerase, palm domain; IPR015088: Zinc finger, DNA-directed DNA polymerase, family B, alpha; IPR012337: Ribonuclease H-like domain; IPR017964: DNA-directed DNA polymerase, …
comp2559_c0_seq11	3317	-1.63046	2.599e-14	-1.4484	1.99126e-05	1.24872	1.90969e-12	1.35202	4.92843e-05	2	2	ostta03g02810	26.3	Prefoldin	IPR009053: Prefoldin
comp2563_c0_seq7	1195	-0.762023	1.28999e-12	-1.18604	5.28022e-13	-1.56505	9.40391e-36	-1.36932	4.45014e-13	0	3	ostta09g03190	454	unnamed product	G3DSA:3.40.50.300: no description; PTHR19211: ATP-BINDING TRANSPORT PROTEIN-RELATED; IPR003593: AAA+ ATPase domain; IPR022374: ABC transporter, ATP-binding protein, ChvD; IPR003439: ABC transporter-like; IPR027417: P-loop containing nucleoside triphosphate hydrolase; PF12848: ABC_tran_2; IPR017871: ABC transporter, conserved site
comp2566_c0_seq1	962	-0.271132	0.0621094	-0.248453	0.0649972	0.988191	9.34944e-07	1.0106	4.1354e-05	1	0	ostta03g00290	55.1	Phox homologous domain	IPR015404: Vps5 C-terminal; IPR027267: Arfaptin homology (AH) domain/BAR domain; SSF103657: BAR/IMD domain-like; PTHR10555: SORTING NEXIN; IPR001683: Phox homologous domain
comp2568_c0_seq1	2166	-1.14456	4.24097e-13	-1.20922	1.03125e-19	-0.663798	4.59039e-17	0.584298	0.0137552	0	2	ostta15g00280	39.1	Acyl-CoA N-acyltransferase	PTHR23091: N-TERMINAL ACETYLTRANSFERASE; IPR000182: GNAT domain; IPR016181: Acyl-CoA N-acyltransferase
comp2573_c0_seq2	1111	1.16	0.000247702	0.57	0.00928139	-0.66	0.041837	-0.43	0.0206597	1	0	NA	NA	NA	NA
comp2577_c1_seq5	4494	0.98	1.16675e-13	1	1.31936e-23	0.52	0.000533051	0.66	2.41258e-05	0	0	NA	NA	NA	NA
comp2578_c0_seq1	3494	0.221717	0.137367	0.310086	0.0025347	0.493735	0.000775937	1.10743	2.20237e-13	1	0	ostta05g01680	241	P-loop containing nucleoside triphosphate hydrolase	G3DSA:3.40.50.300: no description; IPR001208: Mini-chromosome maintenance, DNA-dependent ATPase; IPR003593: AAA+ ATPase domain; IPR012340: Nucleic acid-binding, OB-fold; IPR018525: Mini-chromosome maintenance, conserved site; IPR027417: P-loop containing nucleoside triphosphate hydrolase; PTHR11630: DNA REPLICATION LICENSING FACTOR
comp2580_c0_seq3	1158	-0.016133	1	-0.342279	0.122832	-1.16511	3.78e-07	-1.18409	1.37747e-11	0	2	ostta12g01710	173	Peptide chain release factor	IPR004373: Peptide chain release factor 1; SSF75620: Release factor; IPR014720: Double-stranded RNA-binding domain; PTHR11075: PEPTIDE CHAIN RELEASE FACTOR; IPR000352: Peptide chain release factor class I/class II; G3DSA:1.20.58.410: no description; IPR005139: Peptide chain release factor
comp2585_c0_seq1	3062	0.03	0.9308	0.05	0.88172	2	1.00205e-41	2.24	1.56526e-18	2	0	NA	NA	NA	NA
comp2586_c0_seq1	368	-0.05	1	0.66	0.363498	-2.29	0.00987071	-0.64	0.467392	0	1	NA	NA	NA	NA
comp2590_c0_seq2	3121	1.04519	0.00329722	0.589065	0.0524572	1.3523	0.000187324	0.867473	0.00192715	2	0	ostta17g00940	165	Domain of unknown function DUF221	PTHR13018: PROBABLE MEMBRANE PROTEIN DUF221-RELATED; IPR003864: Domain of unknown function DUF221; PF13967: RSN1_TM
comp2591_c0_seq4	1601	0.85	3.33728e-15	1.02	3.71288e-26	0.02	1	0.37	0.0168468	1	0	NA	NA	NA	NA
comp2594_c0_seq2	943	-0.43	0.107263	-0.22	0.504218	-1.51	3.21332e-09	-0.91	1.71664e-06	0	1	NA	NA	NA	NA
comp2596_c0_seq2	1006	0.76	2.30272e-07	1.08	8.25376e-32	-0.19	0.199681	-0.3	0.0630715	1	0	NA	NA	NA	NA
comp2605_c0_seq4	2409	-0.914741	1.8051e-11	-0.115309	0.712681	-0.0838005	1	-1.03252	8.05886e-08	0	1	ostta17g02185	61.1	NA	IPR013180: Beta-catenin-like protein 1, N-terminal; IPR011989: Armadillo-like helical; IPR016024: Armadillo-type fold; PTHR14978: BETA-CATENIN-LIKE PROTEIN 1 (NUCLEAR ASSOCIATED PROTEIN)
comp2612_c0_seq1	9498	-0.736509	2.52017e-08	-0.260575	0.0682923	1.12272	1.27492e-23	1.69536	8.83303e-18	2	0	ostta12g01965	356	hypothetical protein	G3DSA:3.30.1010.10: G3DSA:3.30.1010.10; IPR000403: Phosphatidylinositol 3-/4-kinase, catalytic domain; IPR011009: Protein kinase-like domain; IPR003151: PIK-related kinase, FAT; IPR015519: ATM/Tel1; PTHR11139: PTHR11139; IPR014009: PIK-related kinase; IPR018936: Phosphatidylinositol 3/4-kinase, conserved site; IPR003152: PIK-related kinase, FATC
comp2618_c0_seq1	9565	-0.924189	4.22268e-18	-0.599863	7.51373e-09	1.02564	3.70313e-11	0.710145	3.23846e-06	1	0	ostta06g04300	31.8	unnamed product	IPR019443: FMP27, C-terminal; PTHR15678: ANTIGEN MLAA-22-RELATED; PS51257: PROKAR_LIPOPROTEIN
comp2619_c0_seq1	1826	0.848528	3.09884e-22	1.11532	3.13737e-54	0.724187	5.31268e-19	0.924843	3.34303e-14	1	0	ostta14g00710	133	NA	SSF54928: RNA-binding domain, RBD; IPR000504: RNA recognition motif domain; IPR012677: Nucleotide-binding, alpha-beta plait; PTHR19965: RNA AND EXPORT FACTOR BINDING PROTEIN
comp2624_c0_seq2	1095	-0.5	4.37733e-06	-0.55	1.60306e-09	-0.66	1.63742e-09	-1.02	8.1631e-13	0	1	NA	NA	NA	NA
comp2631_c0_seq1	5705	1.54939	2.87607e-28	2.34582	2.9591e-247	1.2758	4.34506e-88	1.32806	2.24606e-29	4	0	ostta02g04600	50.1	Glycine-tRNA ligase, alpha subunit	SSF55681: Class II aaRS and biotin synthetases; PTHR30075: GLYCYL-TRNA SYNTHETASE; IPR006194: Glycine-tRNA synthetase, heterodimeric; G3DSA:3.30.930.10: no description; IPR015944: Glycine-tRNA ligase, beta subunit; IPR002310: Glycine-tRNA ligase, alpha subunit; G3DSA:1.20.58.180: no description
comp2632_c0_seq3	2914	1.43741	0.00995776	1.33572	0.00612061	2.83031	0.0277783	0.715075	0.391083	2	0	ostta01g04640	143	unnamed product	SSF53474: alpha/beta-Hydrolases; PF12697: Abhydrolase_6; PTHR17630: DIENELACTONE HYDROLASE; G3DSA:3.40.50.1820: no description
comp2634_c0_seq2	476	-3.31	0.00437705	-2.89	4.31602e-08	-2.81	8.4414e-08	-1.12	0.102053	0	3	NA	NA	NA	NA
comp2636_c0_seq1	6080	2.99251	1.18337e-40	5.05039	0	4.85947	0	5.28882	6.34998e-278	4	0	ostta11g02090	50.6	Glycoside hydrolase, catalytic domain	IPR017927: Ferredoxin reductase-type FAD-binding domain; IPR001094: Flavodoxin; SSF52218: Flavoproteins; G3DSA:2.40.30.10: no description; IPR008254: Flavodoxin/nitric oxide synthase; SSF52343: Ferredoxin reductase-like, C-terminal NADP-linked domain; IPR001433: Oxidoreductase FAD/NAD(P)-binding; G3DSA:3.40.50.80: no description; IPR017938: Riboflavin synthase-like beta-barrel; G3DSA:3.40.50.360:…
comp2641_c1_seq1	6733	0.0170088	1	0.0661124	0.765468	1.31005	7.0385e-29	1.15442	2.43001e-17	2	0	ostta01g05480	170	Tim10/DDP family zinc finger	PTHR19338: TRANSLOCASE OF INNER MITOCHONDRIAL MEMBRANE 13 HOMOLOG; IPR004217: Tim10/DDP family zinc finger
comp2642_c0_seq2	1083	-1.85	0.00020552	-2.09	0.0313234	-0.7	0.588933	-0.94	0.3528	0	1	NA	NA	NA	NA
comp2647_c1_seq5	4174	0.131196	0.477108	0.211124	0.0466945	0.929972	3.03933e-10	1.07848	2.51348e-13	1	0	ostta03g03440	127	unnamed product	NA
comp2649_c0_seq2	9957	-0.981268	0.000255033	-1.2312	7.32421e-05	-0.684481	0.0222891	0.196531	0.473004	0	1	ostta04g00800	24	Tetratricopeptide repeat	SSF48452: TPR-like; IPR002893: Zinc finger, MYND-type; IPR011641: Tyrosine-protein kinase ephrin type A/B receptor-like; IPR001440: Tetratricopeptide TPR-1; IPR011990: Tetratricopeptide-like helical; SSF57586: TNF receptor-like; IPR009030: Insulin-like growth factor binding protein, N-terminal; SSF144232: HIT/MYND zinc finger-like; IPR013105: Tetratricopeptide TPR2; PF13414: TPR_11; G3DSA:2.10.50…
comp2650_c0_seq1	2581	1.01	1.55979e-17	0.54	2.833e-06	-0.46	6.9467e-05	-0.14	0.591755	1	0	NA	NA	NA	NA
comp2653_c0_seq5	2483	0.508104	3.60531e-07	0.67505	2.46193e-14	0.635438	1.2125e-06	1.16808	1.31759e-16	1	0	ostta09g02180	54.7	unnamed product	IPR001537: tRNA/rRNA methyltransferase, SpoU; G3DSA:3.40.1280.10: no description; PTHR12029: RNA METHYLTRANSFERASE; SSF75217: alpha/beta knot
comp2656_c1_seq2	799	1.69	7.77844e-12	-1.82	2.14176e-77	-0.64	3.29194e-09	-0.5	0.00386409	1	1	NA	NA	NA	NA
comp2657_c0_seq10	3052	1.3935	3.08589e-19	1.8283	1.21052e-96	1.10929	1.01376e-37	1.32499	6.76423e-26	4	0	ostta10g00450	86.3	unnamed product	SSF82866: Multidrug efflux transporter AcrB transmembrane domain; G3DSA:1.20.1640.10: no description; IPR018247: EF-Hand 1, calcium-binding site; PTHR10796: PATCHED-RELATED; IPR003392: Patched; IPR002048: EF-hand domain; PR01217: PRICHEXTENSN; IPR000731: Sterol-sensing domain
comp2664_c0_seq1	3837	0.25	1	-1.65	0.0627908	-3.39	0.00316104	0.26	0.896214	0	1	NA	NA	NA	NA
comp2665_c0_seq146	3339	1.09	0.000211126	0.63	0.048485	0.59	0.437978	0.82	0.022945	1	0	NA	NA	NA	NA
comp2667_c0_seq6	1291	-1.22	0.00251366	-1.1	0.092094	0.8	0.0349899	0.43	0.382543	0	1	NA	NA	NA	NA
comp2672_c0_seq102	2489	1.18	0.000286067	0.37	0.366849	0.35	0.734282	0.91	0.00335912	1	0	NA	NA	NA	NA
comp2674_c1_seq6	662	-0.12	1	-0.7	0.0680234	0.8	0.538098	1.14	0.00195561	1	0	NA	NA	NA	NA
comp2676_c1_seq1	7371	-1.72	5.67312e-78	-1.83	3.33654e-163	-1.28	1.79929e-79	-0.23	0.638555	0	3	NA	NA	NA	NA
comp2681_c0_seq4	2505	-Inf	0.00134515	-1.76	0.229852	-1.35	1	0.46	0.95491	1	0	NA	NA	NA	NA
comp2690_c0_seq1	2285	-0.262756	0.0110643	-0.641984	1.89066e-16	-1.22331	3.08176e-52	-0.148987	0.794201	0	1	ostta04g02720	97.3	Epoxide hydrolase-like	SSF53474: alpha/beta-Hydrolases; IPR026129: Alpha/beta hydrolase, putative; IPR000639: Epoxide hydrolase-like; PF12697: Abhydrolase_6; PTHR10992: ALPHA/BETA HYDROLASE FOLD-CONTAINING PROTEIN; G3DSA:3.40.50.1820: no description
comp2691_c0_seq2	4596	-0.04	0.778508	-0.23	0.00273768	1.01	1.66017e-39	0.76	2.72591e-05	1	0	NA	NA	NA	NA
comp2692_c0_seq1	7502	1.02766	5.02905e-33	1.70221	4.10526e-122	2.16972	4.15237e-174	1.44112	9.89896e-32	4	0	ostta18g00080	199	unnamed product	PTHR15922: FAMILY NOT NAMED
comp2692_c1_seq1	1190	-1.04302	4.95788e-32	-1.2124	8.61144e-35	-1.015	1.93271e-25	-1.01814	1.18935e-15	0	4	NA	NA	NA	NA
comp2693_c0_seq3	4388	0.132804	0.281273	-0.0287179	0.917356	0.159414	0.162572	1.00779	1.38781e-15	1	0	ostta09g04490	51	unnamed product	G3DSA:3.10.20.90: no description; IPR006577: UAS; IPR001012: UBX; PTHR23322: FAS-ASSOCIATED PROTEIN; SSF54236: Ubiquitin-like; IPR012336: Thioredoxin-like fold
comp2694_c0_seq1	3375	-0.77	1.08159e-19	-1.09	1.11855e-57	-0.23	0.00789241	0.43	0.00108027	0	1	NA	NA	NA	NA
comp2696_c0_seq1	563	-Inf	0.00342917	NA	NA	-0.11	1	-1.44	1	1	0	NA	NA	NA	NA
comp2697_c0_seq18	5142	-0.78	0.0406726	-0.9	0.0839403	-1.25	6.13036e-29	0.19	0.908826	0	1	NA	NA	NA	NA
comp2699_c0_seq2	5431	-0.13	0.3285	0.16	0.0804463	0.37	2.68734e-06	-2.05	4.24512e-45	0	1	NA	NA	NA	NA
comp2702_c0_seq3	770	0.7	0.00355201	1.01	3.73442e-14	0.95	7.3156e-08	1.23	1.0088e-10	2	0	NA	NA	NA	NA
comp2706_c0_seq1	5166	-0.05	0.910551	-0.54	2.14176e-12	0.67	9.33005e-14	1.49	3.36224e-31	1	0	NA	NA	NA	NA
comp2707_c1_seq1	3161	-0.42416	0.00038312	-1.03135	6.26216e-28	-1.37414	1.4918e-38	0.382735	0.030976	0	2	ostta11g02140	67	Major facilitator superfamily domain, general substrate transporter	IPR020846: Major facilitator superfamily domain; PTHR11662: SODIUM-DEPENDENT PHOSPHATE TRANSPORTERS; IPR011701: Major facilitator superfamily; G3DSA:1.20.1250.20: no description; IPR016196: Major facilitator superfamily domain, general substrate transporter
comp2710_c0_seq1	2875	1.0898	2.32059e-25	1.2037	9.6069e-68	0.718761	6.65866e-25	0.753422	9.16015e-10	2	0	ostta06g03170	145	unnamed product	G3DSA:1.10.3840.10: no description; IPR010908: Longin domain; IPR001388: Synaptobrevin; IPR011012: Longin-like domain; PTHR21136: SNARE PROTEINS
comp2713_c2_seq1	3349	0.101546	0.713229	0.0656299	0.651279	1.23548	6.65165e-50	1.65126	7.03453e-24	2	0	ostta07g03440	36.8	unnamed product	G3DSA:3.90.550.10: no description; IPR011004: Trimeric LpxA-like; IPR005835: Nucleotidyl transferase; PTHR22572: SUGAR-1-PHOSPHATE GUANYL TRANSFERASE; SSF53448: Nucleotide-diphospho-sugar transferases
comp2714_c0_seq1	11825	0.582742	0.000976918	0.903399	1.04685e-26	0.996459	3.6589e-26	1.71367	6.13005e-31	1	0	ostta12g01960	71.6	Phosphatidylinositol 3/4-kinase, conserved site	G3DSA:3.30.1010.10: no description; IPR000403: Phosphatidylinositol 3-/4-kinase, catalytic domain; IPR016024: Armadillo-type fold; IPR014009: PIK-related kinase; PTHR11139: ATAXIA TELANGIECTASIA MUTATED (ATM)-RELATED; IPR003152: PIK-related kinase, FATC; IPR018936: Phosphatidylinositol 3/4-kinase, conserved site; IPR011009: Protein kinase-like domain
comp2719_c0_seq191	617	0.42	0.793263	0.47	0.38825	1.51	0.002513	0.82	0.0439422	1	0	NA	NA	NA	NA
comp2720_c0_seq1	14294	-0.782295	2.698e-06	-0.421145	0.0259499	0.296669	0.00350094	1.19958	2.22343e-06	1	0	ostta04g01300	147	IPT domain	IPR013783: Immunoglobulin-like fold; IPR014756: Immunoglobulin E-set; IPR002909: IPT domain; IPR009030: Insulin-like growth factor binding protein, N-terminal
comp2722_c0_seq3	817	-0.52	1.9041e-05	-0.57	2.42e-07	-1.15	4.82335e-13	-0.84	1.29478e-06	0	1	NA	NA	NA	NA
comp2726_c1_seq2	607	0.03	0.84143	-0.38	0.00525597	-1.52	6.88099e-33	-1.08	4.85164e-10	0	2	NA	NA	NA	NA
comp2731_c1_seq1	587	0.17	0.933278	0.77	0.209887	2.77	4.12e-07	0.5	0.571543	1	0	NA	NA	NA	NA
comp2736_c1_seq1	843	-0.421013	0.00141815	-0.630784	8.70383e-16	0.36092	0.00164377	1.36307	1.45593e-19	1	0	ostta17g00980	160	Longin-like domain	IPR016635: Adaptor protein complex, sigma subunit; G3DSA:3.30.450.60: no description; IPR027155: AP-3 complex subunit sigma; IPR000804: Clathrin adaptor complex, small chain; IPR011012: Longin-like domain; IPR022775: AP complex, mu/sigma subunit
comp2738_c0_seq196	14677	-0.17	0.95126	-0.19	0.796641	0.33	0.784636	-1.08	0.000126171	0	1	NA	NA	NA	NA
comp2742_c0_seq283	4860	-0.503444	0.244175	-0.179394	0.8894	-0.210164	1	-1.2104	0.000642486	0	1	ostta02g01490	113	Small GTPase superfamily, Rab type	IPR002041: Ran GTPase; IPR027417: P-loop containing nucleoside triphosphate hydrolase; IPR003578: Small GTPase superfamily, Rho type; G3DSA:3.40.50.300: no description; IPR001806: Small GTPase superfamily; IPR005225: Small GTP-binding protein domain; PS51419: RAB; IPR020849: Small GTPase superfamily, Ras type; IPR003579: Small GTPase superfamily, Rab type; PTHR24073: FAMILY NOT NAMED
comp2744_c0_seq1	2052	-Inf	0.000400837	NA	NA	Inf	0.278645	Inf	0.908826	1	0	NA	NA	NA	NA
comp2748_c3_seq6	1721	1.15149	1.59433e-11	0.844647	2.08308e-08	-0.868013	3.60199e-07	-0.207223	0.365061	1	0	ostta08g03670	24.9	unnamed product	G3DSA:3.40.50.300: no description; IPR011545: DNA/RNA helicase, DEAD/DEAH box type, N-terminal; IPR014014: RNA helicase, DEAD-box type, Q motif; IPR000629: RNA helicase, ATP-dependent, DEAD-box, conserved site; IPR014001: Helicase, superfamily 1/2, ATP-binding domain; IPR027417: P-loop containing nucleoside triphosphate hydrolase; IPR001650: Helicase, C-terminal; PTHR24031: FAMILY NOT NAMED
comp2749_c1_seq5	2005	-0.688934	4.46286e-10	-0.615195	1.14249e-13	-0.306094	0.0518748	-1.07053	2.67712e-14	0	1	ostta02g02380	292	unnamed product	G3DSA:3.40.50.300: no description; G3DSA:1.10.8.80: no description; IPR003593: AAA+ ATPase domain; IPR000523: Magnesium chelatase, ChlI subunit; IPR027417: P-loop containing nucleoside triphosphate hydrolase; PTHR32374: FAMILY NOT NAMED; IPR011775: Magnesium chelatase, ATPase subunit I
comp2750_c0_seq2	15084	-0.55687	9.65928e-05	-0.7593	1.99842e-19	1.11085	2.35156e-18	1.19187	3.7602e-10	2	0	ostta07g01640	110	unnamed product	IPR003440: Glycosyl transferase, family 48; PTHR31738: FAMILY NOT NAMED; IPR026899: 1,3-beta-glucan synthase subunit FKS1-like, domain-1; IPR017853: Glycoside hydrolase, superfamily; IPR013781: Glycoside hydrolase, catalytic domain
comp2752_c4_seq909	8628	-0.0900732	0.598504	-0.191809	0.228807	-0.832959	2e-08	-5.27927	4.39062e-223	0	1	ostta02g02200	157	Eukaryotic translation initiation factor 4E (eIF-4E), conserved site	IPR001040: Translation Initiation factor eIF- 4e; IPR023398: Translation Initiation factor eIF- 4e-like domain; IPR019770: Eukaryotic translation initiation factor 4E (eIF-4E), conserved site
comp2753_c0_seq1	23032	-0.76967	1.98441e-07	-1.00404	1.12428e-08	0.568413	2.45171e-14	1.33629	5.19334e-05	1	1	ostta16g02130	148	Concanavalin A-like lectin/glucanases superfamily	PR00018: KRINGLE; IPR000742: Epidermal growth factor-like domain; SSF81324: Voltage-gated potassium channels; IPR005821: Ion transport domain; IPR001212: Somatomedin B domain; PTHR24044: FAMILY NOT NAMED; IPR000001: Kringle; IPR003659: Plexin/semaphorin/integrin; SSF57586: TNF receptor-like; IPR027359: Voltage-dependent channel, four helix bundle domain; IPR013806: Kringle-like fold; IPR009030: I…
comp2754_c0_seq281	19856	0.0556527	1	0.0645923	0.994245	0.30225	0.879621	1.05262	0.00440571	1	0	ostta02g00480	230	Zinc finger, RING-H2-type	PTHR11210: RING FINGER; IPR001841: Zinc finger, RING-type; SSF57850: RING/U-box; IPR013083: Zinc finger, RING/FYVE/PHD-type; IPR024766: Zinc finger, RING-H2-type
comp2755_c0_seq1	3689	0.3	0.0027953	0.52	3.23217e-12	1.12	7.8608e-41	1.38	5.80508e-28	2	0	NA	NA	NA	NA
comp2756_c0_seq1	501	-0.46	0.492714	-0.36	0.523357	-1.21	0.00969283	-0.28	0.733421	0	1	NA	NA	NA	NA
comp2757_c0_seq1	481	0.35	0.130665	1.02	1.66768e-08	-0.91	0.0483299	0.04	0.980232	1	0	NA	NA	NA	NA
comp2758_c0_seq1	1047	-0.829339	7.026e-06	-1.59956	4.21001e-52	-3.86173	6.77328e-121	-3.12861	3.20059e-30	0	3	ostta14g01170	73.9	GroES-like	IPR020818: Chaperonin Cpn10; IPR011032: GroES-like
comp2759_c0_seq1	2179	-0.503193	2.9e-08	-1.32455	2.64199e-75	-2.46406	2.30715e-211	-1.41676	1.43333e-20	0	3	ostta06g00630	64.3	unnamed product	IPR011991: Winged helix-turn-helix DNA-binding domain
comp2760_c0_seq1	1048	-1.58407	2.78631e-32	-2.17983	4.07451e-233	-1.28035	2.03443e-85	-0.383223	0.00652569	0	3	ostta03g04500	59.3	unnamed product	NA
comp2761_c0_seq1	535	-1.27	1.82004e-18	-2.02	3.73811e-52	-1.5	8.29929e-111	-1.4	5.08209e-09	0	4	NA	NA	NA	NA
comp2762_c0_seq1	954	-1.45	0.00106313	-1.54	0.000365404	-2.79	7.19347e-12	-0.91	0.189296	0	3	NA	NA	NA	NA
comp2764_c0_seq1	721	-0.86	3.72484e-08	-1.47	4.05896e-94	-1.46	2.04642e-69	-0.58	0.0581892	0	2	NA	NA	NA	NA
comp2766_c0_seq1	1450	-2.59926	2.76131e-64	-3.47348	2.79065e-116	-3.71435	0	-3.25437	1.1666e-78	0	4	ostta06g00700	134	unnamed product	IPR015824: Phosphoglycerate kinase, N-terminal; IPR001576: Phosphoglycerate kinase; IPR015901: Phosphoglycerate kinase, C-terminal; IPR015911: Phosphoglycerate kinase, conserved site
comp2769_c0_seq1	834	-1.35	7.46141e-12	-1.57	7.28847e-103	-1.26	4.37604e-63	0.48	0.0183511	0	3	NA	NA	NA	NA
comp2774_c0_seq1	337	-1.7	3.66077e-09	-2.5	8.72972e-12	-3.16	8e-09	-2.51	4.14551e-07	0	4	NA	NA	NA	NA
comp2775_c0_seq1	1394	-1.59992	1.12495e-27	-2.12276	3.73722e-90	-2.28912	5.92082e-205	-1.78492	1.2479e-50	0	4	NA	NA	NA	NA
comp2776_c0_seq1	1830	-0.48333	2.20854e-07	-0.671421	4.45017e-18	-1.50664	8.54956e-37	-0.610019	0.017674	0	1	ostta11g00060	34.1	CBS domain	G3DSA:3.10.580.10: no description; IPR000644: CBS domain; SSF54631: CBS-domain; PTHR11911: INOSINE-5-MONOPHOSPHATE DEHYDROGENASE RELATED
comp2778_c0_seq1	2108	-0.63	1.15937e-11	-0.82	7.66406e-29	-1.65	2.31737e-30	-0.93	5.29855e-13	0	1	NA	NA	NA	NA
comp2779_c0_seq1	244	-1.92886	1.97607e-108	-2.61333	2.22549e-39	-3.10976	8.22405e-189	-2.46097	1.26612e-26	0	4	ostta01g01560	143	Glyceraldehyde 3-phosphate dehydrogenase, NAD(P) binding domain	IPR020831: Glyceraldehyde/Erythrose phosphate dehydrogenase family; IPR006424: Glyceraldehyde-3-phosphate dehydrogenase, type I; SSF51735: NAD(P)-binding Rossmann-fold domains; IPR020830: Glyceraldehyde 3-phosphate dehydrogenase, active site; SSF55347: Glyceraldehyde-3-phosphate dehydrogenase-like, C-terminal domain; IPR020829: Glyceraldehyde 3-phosphate dehydrogenase, catalytic domain; G3DSA:3.3…
comp2780_c0_seq1	679	-0.891761	1.97425e-08	-0.938353	1.01109e-12	-1.34309	9.33255e-10	-0.875324	0.000266031	0	1	ostta09g04240	28.6	unnamed product	IPR001235: Blue (type 1) copper protein; IPR008972: Cupredoxin; IPR002387: Plastocyanin; IPR000923: Blue (type 1) copper domain
comp2781_c0_seq1	1578	1.4	2.38749e-18	0.89	1.50218e-37	-1.01	8.05377e-53	-0.54	1.92237e-05	1	1	NA	NA	NA	NA
comp2782_c0_seq1	1272	-0.962811	9.25274e-27	-1.1509	2.282e-20	-1.85273	4.70076e-113	-2.25845	2.00979e-79	0	3	ostta01g03040	288	Fructose-bisphosphate aldolase, class-I	IPR013785: Aldolase-type TIM barrel; SSF51569: Aldolase; IPR000741: Fructose-bisphosphate aldolase, class-I
comp2784_c0_seq1	787	-2.57	6.37184e-46	-3.08	0	-4.3	0	-3.49	2.52493e-62	0	4	NA	NA	NA	NA
comp2785_c0_seq1	646	-1.78177	6.42426e-95	-2.25752	4.9318e-40	-2.76057	9.39965e-267	-3.18012	6.51e-140	0	4	ostta07g01205	204	hypothetical protein	IPR006175: YjgF/Yer057p/UK114 family; IPR013813: Endoribonuclease L-PSP/chorismate mutase-like; IPR019897: YjgF-like protein, conserved site; IPR006056: Enamine/imine deaminase YjgF-like
comp2788_c0_seq1	1279	-0.658992	2.03878e-15	0.270593	0.000222375	1.33323	3.20208e-88	-1.04707	1.40984e-13	1	1	ostta15g00955	127	NA	IPR022636: S-adenosylmethionine synthetase superfamily; IPR002133: S-adenosylmethionine synthetase; IPR022628: S-adenosylmethionine synthetase, N-terminal; G3DSA:3.30.300.10: G3DSA:3.30.300.10; IPR022629: S-adenosylmethionine synthetase, central domain; IPR022631: S-adenosylmethionine synthetase, conserved site; IPR022630: S-adenosylmethionine synthetase, C-terminal
comp2789_c0_seq1	369	-1.59	8.10508e-13	-1.83	1.36305e-26	-2.64	3.6566e-15	-1.78	2.02816e-17	0	4	NA	NA	NA	NA
comp2790_c0_seq1	1674	-1.47	2.32478e-44	-1.58	2.485e-58	-1.51	2.7958e-99	-1.55	2.68938e-38	0	4	NA	NA	NA	NA
comp2792_c0_seq1	2343	-1.09149	1.75053e-14	-1.12286	2.68406e-16	-1.88323	8.08005e-156	-2.8482	1.08669e-79	0	4	ostta07g04530	263	unnamed product	IPR027417: P-loop containing nucleoside triphosphate hydrolase; G3DSA:2.40.30.10: no description; IPR000795: Elongation factor, GTP-binding domain; IPR005517: Translation elongation factor EFG/EF2, domain IV; G3DSA:3.30.70.870: no description; G3DSA:3.40.50.300: no description; IPR005225: Small GTP-binding protein domain; IPR004161: Translation elongation factor EFTu/EF1A, domain 2; IPR000640: Tr…
comp2795_c0_seq1	1235	-0.712676	5.4875e-17	-0.68153	4.18201e-23	-0.0170167	1	-1.05018	1.69848e-09	0	1	ostta18g01250	782	NA	IPR017927: Ferredoxin reductase-type FAD-binding domain; G3DSA:2.40.30.10: G3DSA:2.40.30.10; IPR012146: Ferredoxin-NADP+ reductase; SSF52343: SSF52343; IPR001433: Oxidoreductase FAD/NAD(P)-binding; G3DSA:3.40.50.80: G3DSA:3.40.50.80; IPR017938: Riboflavin synthase-like beta-barrel; PTHR19384: PTHR19384; IPR015701: Ferredoxin Reductase; IPR001709: Flavoprotein pyridine nucleotide cytochrome reduct…
comp2798_c0_seq1	2508	-0.94	4.92909e-12	-1.28	6.8417e-38	-0.63	1.46434e-18	0.42	0.00160344	0	1	NA	NA	NA	NA
comp2799_c0_seq1	3314	-0.2	0.0272323	-0.34	9.1919e-07	0.8	1.33216e-30	1.1	1.54965e-19	1	0	NA	NA	NA	NA
comp2800_c0_seq1	1169	-1.30077	0.00112103	-0.841591	0.000972495	0.675514	0.00908207	-3.20969	1.59802e-12	0	2	ostta13g01820	168	CCT domain	PTHR26402: RESPONSE REGULATOR OF TWO-COMPONENT SYSTEM; IPR011006: CheY-like superfamily; IPR001789: Signal transduction response regulator, receiver domain; IPR010402: CCT domain; G3DSA:3.40.50.2300: no description
comp2801_c0_seq1	354	-0.0519711	0.945367	-0.179614	0.0658507	-1.02423	6.41169e-29	-0.632243	8.70627e-05	0	1	ostta15g02290	138	NA	IPR001813: Ribosomal protein L10/L12; PTHR21141: 60S ACIDIC RIBOSOMAL PROTEIN FAMILY MEMBER
comp2803_c0_seq1	890	-1.50613	1.06898e-31	-1.54331	3.16644e-111	-1.48911	2.11804e-40	-0.957047	7.34227e-10	0	3	ostta14g02630	102	n/a	IPR002683: Photosystem II PsbP, oxygen evolving complex; IPR016123: Mog1/PsbP, alpha/beta/alpha sandwich
comp2804_c0_seq1	1183	-1.1019	2.02031e-21	-1.11902	7.04278e-62	-0.810303	6.29797e-18	-0.905883	1.83905e-13	0	2	ostta14g00150	124	Photosystem II PsbO, manganese-stabilising	G3DSA:2.40.160.30: no description; IPR002628: Photosystem II PsbO, manganese-stabilising; G3DSA:3.30.2050.10: no description
comp2805_c0_seq1	515	-0.267995	0.169637	-0.401472	7.6571e-05	-1.10936	1.71317e-42	-0.604627	0.00610971	0	1	ostta17g01870	239	Ribosomal protein L30e	G3DSA:3.30.1330.30: no description; IPR004038: Ribosomal protein L7Ae/L30e/S12e/Gadd45; IPR000231: Ribosomal protein L30e; IPR022991: Ribosomal protein L30e, conserved site; SSF55315: L30e-like
comp2806_c0_seq1	980	-1.49	7.44322e-39	-1.4	2.93214e-22	-1.05	1.05336e-16	-1.19	2.14213e-20	0	4	NA	NA	NA	NA
comp2811_c0_seq1	2317	0.421159	3.439e-06	0.141007	0.144741	-1.06871	3.39558e-57	-0.906511	1.02457e-13	0	1	ostta05g01110	187	DNA-directed RNA polymerase delta subunit/Asxl	IPR007759: DNA-directed RNA polymerase delta subunit/Asxl
comp2813_c0_seq1	664	-1.12	4.40162e-14	-1.05	1.4542e-48	-0.69	4.7665e-09	-0.59	0.0210382	0	2	NA	NA	NA	NA
comp2817_c0_seq1	780	-1.79	5.85237e-29	-2.09	3.83307e-40	-2.46	1.93939e-169	-1.48	3.82752e-20	0	4	NA	NA	NA	NA
comp2819_c0_seq1	1081	1.18471	1.89047e-23	0.880167	8.94888e-26	0.832772	8.52999e-14	0.712203	1.26257e-08	1	0	ostta01g03530	420	Mitochondrial substrate/solute carrier	PTHR24089: FAMILY NOT NAMED; IPR002067: Mitochondrial carrier protein; IPR023395: Mitochondrial carrier domain; IPR018108: Mitochondrial substrate/solute carrier
comp2824_c0_seq1	1279	1.77997	7.22115e-47	2.137	6.40377e-207	3.05504	0	2.50699	3.77076e-36	4	0	ostta08g00560	761	unnamed product	IPR012348: Ribonucleotide reductase-related; IPR000358: Ribonucleotide reductase small subunit; IPR009078: Ferritin-like superfamily
comp2827_c0_seq1	686	-0.603945	0.000109833	-1.19181	1.64006e-33	-2.48547	9.06118e-172	-1.99382	2.64867e-34	0	3	ostta04g04870	105	Ribosomal protein L7/L12, C-terminal	G3DSA:1.20.5.710: no description; IPR000206: Ribosomal protein L7/L12; PTHR11809: RIBOSOMAL PROTEIN L7/L12; IPR014719: Ribosomal protein L7/L12, C-terminal/adaptor protein ClpS-like; IPR008932: Ribosomal protein L7/L12, oligomerisation; IPR013823: Ribosomal protein L7/L12, C-terminal
comp2831_c0_seq1	1688	-1.16704	3.00851e-14	-1.37454	7.2822e-47	-0.370108	1.67389e-06	-0.170853	0.318333	0	2	ostta01g01500	132	Enolase, N-terminal	SSF54826: Enolase N-terminal domain-like; SSF51604: Enolase C-terminal domain-like; G3DSA:3.20.20.120: no description; IPR020810: Enolase, C-terminal; IPR020811: Enolase, N-terminal; G3DSA:3.30.390.10: no description; IPR000941: Enolase; IPR020809: Enolase, conserved site
comp2834_c0_seq1	513	-1.23756	2.57925e-20	-1.26256	4.56519e-64	-1.92983	1.30252e-78	-1.22061	1.10174e-05	0	4	ostta06g00250	186	unnamed product	IPR008796: Photosystem I PsaN, reaction centre subunit N
comp2837_c0_seq1	246	-1.02	1.24045e-18	-0.67	4.93195e-08	0.24	0.330498	0.07	0.915705	0	1	NA	NA	NA	NA
comp2843_c0_seq1	1590	-0.924907	3.40392e-21	-0.631334	1.81867e-19	-0.29762	0.000688478	-1.15513	1.68626e-18	0	1	ostta15g02680	114	Rubrerythrin	IPR008434: Magnesium-protoporphyrin IX monomethyl ester aerobic oxidative cyclase; PTHR31053: FAMILY NOT NAMED; IPR009078: Ferritin-like superfamily; IPR003251: Rubrerythrin
comp2847_c0_seq1	1128	-1.06391	3.48747e-18	-0.984126	9.00655e-44	-1.18832	3.25399e-38	-0.996566	5.49158e-15	0	2	ostta15g02670	328	Photosystem I PsaD	IPR003685: Photosystem I PsaD; PTHR31982: FAMILY NOT NAMED
comp2851_c0_seq1	867	-1.03809	3.81337e-16	-0.962602	6.77578e-43	-1.02157	6.62721e-24	-1.03279	1.34908e-13	0	3	ostta04g01790	266	Photosystem I PsaF, reaction centre subunit III	IPR003666: Photosystem I PsaF, reaction centre subunit III
comp2853_c0_seq1	971	-0.402886	0.0421731	-0.734166	1.51878e-07	-1.51157	3.63439e-76	-1.31962	3.94697e-27	0	2	ostta15g02200	91.3	NA	IPR000702: Ribosomal protein L6; IPR019906: Ribosomal protein L6, bacterial-type; IPR020040: Ribosomal protein L6, alpha-beta domain; IPR002358: Ribosomal protein L6, conserved site
comp2857_c0_seq1	920	-1.23356	4.43831e-29	-1.56298	3.8606e-28	-1.40752	1.29236e-56	-0.962999	7.13253e-14	0	3	ostta16g02200	39.1	NA	G3DSA:3.90.190.10: no description; IPR000387: Protein-tyrosine/Dual specificity phosphatase; IPR024950: Dual specificity phosphatase; IPR000340: Dual specificity phosphatase, catalytic domain; IPR020422: Dual specificity phosphatase, subgroup, catalytic domain; SSF52799: (Phosphotyrosine protein) phosphatases II
comp2861_c0_seq1	529	-1.02	5.32654e-15	-1.03	3.7882e-42	-1.5	1.65222e-55	-1.38	1.06434e-12	0	4	NA	NA	NA	NA
comp2864_c0_seq1	1202	1.18979	1.34792e-24	1.88775	7.76211e-126	0.449962	2.39166e-09	0.505332	7.57931e-05	2	0	ostta18g01710	44.1	unnamed product	NA
comp2867_c0_seq1	1376	-0.740011	1.68272e-18	-0.640894	6.25457e-20	-0.516121	3.92465e-06	-1.25832	1.69786e-25	0	1	ostta09g01080	62	unnamed product	IPR000131: ATPase, F1 complex, gamma subunit; G3DSA:1.10.287.80: no description; IPR023633: ATPase, F1 complex, gamma subunit domain; IPR023632: ATPase, F1 complex, gamma subunit conserved site; G3DSA:3.40.1380.10: no description
comp2868_c0_seq1	679	1.44486	9.63871e-30	1.13255	4.25397e-49	0.0720497	0.734042	-0.0304465	0.937974	2	0	ostta02g01210	245	Ribosomal protein L7Ae conserved site	G3DSA:3.30.1330.30: no description; IPR002415: H/ACA ribonucleoprotein complex, subunit Nhp2, eukaryote; PTHR23105: RIBOSOMAL PROTEIN L7AE FAMILY MEMBER; IPR018492: Ribosomal protein L7Ae/L8/Nhp2 family; IPR004038: Ribosomal protein L7Ae/L30e/S12e/Gadd45; IPR004037: Ribosomal protein L7Ae conserved site; SSF55315: L30e-like
comp2869_c0_seq1	865	-0.117611	0.586607	-0.58597	2.35349e-14	-1.74006	2.8234e-98	-1.5538	1.572e-37	0	2	ostta02g04560	31.8	Translation elongation/initiation factor/Ribosomal, beta-barrel	IPR000597: Ribosomal protein L3; G3DSA:4.10.960.10: no description; IPR019926: Ribosomal protein L3, conserved site; IPR019927: Ribosomal protein L3, bacterial/organelle-type; IPR009000: Translation elongation/initiation factor/Ribosomal, beta-barrel
comp2871_c0_seq1	639	-1.48438	3.92589e-21	-1.43709	3.14029e-87	-0.662516	1.05418e-06	-0.706586	3.21646e-07	0	2	ostta05g04560	194	unnamed product	IPR006814: Photosystem II PsbR
comp2873_c0_seq1	842	-0.188045	0.306253	-0.312717	0.003787	-1.13927	3.01045e-11	-0.588988	0.000746442	0	1	ostta09g04010	186	unnamed product	IPR000915: 60S ribosomal protein L6E; IPR014722: Ribosomal protein L2 domain 2
comp2878_c0_seq1	1201	-0.14	0.627469	-0.43	2.1553e-08	-1.77	3.88596e-97	-1.47	4.24346e-28	0	2	NA	NA	NA	NA
comp2881_c0_seq1	471	-0.42	0.0869376	-0.82	2.40614e-07	-1.56	1.62882e-48	-1.21	2.90626e-10	0	2	NA	NA	NA	NA
comp2885_c0_seq1	769	-0.831525	2.62598e-20	-0.994121	6.82924e-39	-1.25739	1.48432e-43	-0.387164	0.211284	0	1	ostta20g00440	356	Superoxide dismutase (Cu/Zn) / superoxide dismutase copper chaperone	IPR018152: Superoxide dismutase, copper/zinc, binding site; IPR001424: Superoxide dismutase, copper/zinc binding domain; IPR024134: Superoxide dismutase (Cu/Zn) / superoxide dismutase copper chaperone
comp2887_c0_seq1	537	-0.46	0.000605189	-0.62	8.65726e-16	-0.63	1.51827e-14	1.31	5.53313e-10	1	0	NA	NA	NA	NA
comp2888_c0_seq1	3727	-0.242907	0.016938	-0.143444	0.356126	0.312027	3.05519e-05	-1.00319	9.40032e-12	0	1	ostta01g00890	343	unnamed product	IPR023298: P-type ATPase, transmembrane domain; IPR005775: Sodium/potassium-transporting P-type ATPase, subfamily IIC; IPR008250: P-type ATPase, A domain; IPR023299: P-type ATPase, cytoplasmic domain N; SSF81653: Calcium ATPase, transduction domain A; IPR023214: HAD-like domain; IPR004014: Cation-transporting P-type ATPase, N-terminal; PR00121: NAKATPASE; IPR001757: Cation-transporting P-type ATP…
comp2891_c0_seq1	586	-2.09	2.82195e-30	-2.25	1.56691e-11	-2.66	4.29071e-07	-2.44	1.38318e-07	0	4	NA	NA	NA	NA
comp2895_c0_seq1	396	-0.14	0.725909	-0.48	0.00133629	-1.05	7.08932e-10	-0.9	0.000761337	0	1	NA	NA	NA	NA
comp2896_c0_seq1	852	-0.774716	9.93152e-07	-0.854038	2.67424e-21	-1.10151	0.0104347	-2.1951	1.22898e-38	0	1	ostta03g01980	221	unnamed product	NA
comp2897_c0_seq1	555	-1.45	2.89513e-22	-1.33	6.08843e-67	-1.49	2.00019e-06	-1.73	5.69366e-12	0	4	NA	NA	NA	NA
comp2898_c0_seq1	294	-1.57	6.17418e-15	-1.4	5.36613e-15	-1.43	3.38065e-10	-1.47	1.98841e-19	0	4	NA	NA	NA	NA
comp2899_c0_seq1	891	-1.5651	1.35085e-24	-1.69332	4.34349e-79	-2.23851	1.01069e-16	-2.09114	6.29864e-10	0	4	ostta05g03830	438	unnamed product	IPR022796: Chlorophyll A-B binding protein; IPR001344: Chlorophyll A-B binding protein, plant; IPR023329: Chlorophyll a/b binding protein domain
comp2900_c0_seq1	1135	-0.08	0.502395	-0.91	7.38636e-32	-1.48	1.58079e-81	-2.09	2.59155e-24	0	2	NA	NA	NA	NA
comp2903_c0_seq1	1747	0.244238	0.0332643	0.621961	3.75304e-19	1.04748	2.61889e-44	1.13154	1.07806e-20	2	0	ostta03g03460	158	Concanavalin A-like lectin/glucanases superfamily	IPR009033: Calreticulin/calnexin, P domain; IPR001580: Calreticulin/calnexin; IPR018124: Calreticulin/calnexin, conserved site; IPR008985: Concanavalin A-like lectin/glucanases superfamily; IPR013320: Concanavalin A-like lectin/glucanase, subgroup
comp2911_c0_seq1	2576	-0.518663	5.4467e-09	-0.613366	2.63977e-17	-1.37309	1.08681e-72	-0.296186	0.270253	0	1	ostta17g01280	47.3	Transaldolase	IPR013785: Aldolase-type TIM barrel; SSF51569: Aldolase; IPR001585: Transaldolase
comp2912_c0_seq1	1280	0.773898	1.31419e-20	1.17464	9.14597e-42	1.88662	6.16592e-141	1.95783	3.51577e-54	3	0	ostta09g02010	91.3	unnamed product	IPR027278: 1-aminocyclopropane-1-carboxylate deaminase/D-cysteine desulfhydrase; IPR001926: Tryptophan synthase beta subunit-like PLP-dependent enzymes superfamily; IPR005966: D-cysteine desulfhydrase; PTHR10314: SER/THR DEHYDRATASE, TRP SYNTHASE; G3DSA:3.40.50.1100: no description
comp2913_c0_seq1	1875	-1.73	1.97131e-42	-1.67	1.48334e-127	5.24	0	5.17	3.95899e-259	2	2	NA	NA	NA	NA
comp2918_c0_seq1	713	-0.21818	0.0476796	-0.289918	0.000601989	-1.06307	6.05551e-35	-0.452788	0.000732607	0	1	ostta08g04150	239	unnamed product	PTHR11620: 60S RIBOSOMAL PROTEIN L23A; IPR012678: Ribosomal protein L23/L15e core domain; IPR005633: Ribosomal protein L23/L25, N-terminal; IPR012677: Nucleotide-binding, alpha-beta plait; IPR013025: Ribosomal protein L25/L23
comp2920_c0_seq1	567	-1.13079	2.80223e-12	-0.91159	1.66146e-21	-1.37485	1.42822e-21	-0.80038	4.53145e-06	0	2	ostta02g03860	134	Electron transport accessory protein-like domain	G3DSA:2.30.30.50: G3DSA:2.30.30.50; IPR003375: Photosystem I PsaE, reaction centre subunit IV; IPR008990: Electron transport accessory protein-like domain
comp2921_c0_seq1	2709	-0.0115499	0.906602	0.0970816	0.41876	0.925604	2.94786e-37	1.22028	1.5514e-05	1	0	ostta01g00090	76.2	Ribonucleotide reductase R1 subunit, N-terminal	IPR000788: Ribonucleotide reductase large subunit, C-terminal; IPR005144: ATP-cone; IPR013509: Ribonucleotide reductase large subunit, N-terminal; IPR013346: Ribonucleotide reductase, class I , alpha subunit; SSF51998: PFL-like glycyl radical enzymes; PTHR11573: RIBONUCLEOSIDE-DIPHOSPHATE REDUCTASE LARGE CHAIN; G3DSA:3.20.70.20: no description; IPR008926: Ribonucleotide reductase R1 subunit, N-te…
comp2922_c0_seq1	805	-1.12	1.47693e-14	-1.01	2.5626e-37	-1.73	1.37318e-55	-1.35	1.3e-08	0	4	NA	NA	NA	NA
comp2924_c0_seq1	698	-0.43	0.000976918	-0.55	2.5282e-11	-1.53	1.04913e-56	-1.02	7.25447e-16	0	2	NA	NA	NA	NA
comp2925_c0_seq1	1452	-0.974502	1.75505e-30	-0.929206	2.14833e-19	-0.675504	0.000422725	-1.98461	1.31469e-52	0	1	ostta10g01470	147	Fructose-bisphosphate aldolase, class II, yeast/E. coli subtype	IPR013785: Aldolase-type TIM barrel; IPR000771: Ketose-bisphosphate aldolase, class-II; IPR006411: Fructose-bisphosphate aldolase, class II, yeast/E. coli subtype; SSF51569: Aldolase; PTHR30559: FRUCTOSE-BISPHOSPHATE ALDOLASE CLASS 2
comp293_c0_seq1	1683	0.09	0.903386	0.47	0.172857	1.75	0.000833339	1.41	1.55739e-06	2	0	NA	NA	NA	NA
comp2930_c0_seq1	975	-1.24	3.1098e-18	-1.45	1.1912e-21	-0.22	0.200747	-0.64	0.000204793	0	2	NA	NA	NA	NA
comp2931_c0_seq1	667	-0.732747	6.45605e-08	-1.31036	3.88825e-28	-2.42361	1.36418e-122	-1.9463	1.33101e-25	0	3	ostta07g04450	241	unnamed product	G3DSA:3.30.420.100: no description; SSF53137: Translational machinery components; IPR005484: Ribosomal protein L18/L5; IPR004389: Ribosomal protein L18, bacterial-type; PTHR12899: 39S RIBOSOMAL PROTEIN L18, MITOCHONDRIAL
comp2935_c0_seq1	672	-0.406389	0.0702115	-0.905754	1.63095e-18	-1.7687	2.23116e-68	-1.657	1.22114e-39	0	2	ostta03g05760	287	Ribosomal protein S13	G3DSA:1.10.8.50: no description; IPR027437: 30s ribosomal protein S13, C-terminal; IPR019980: Ribosomal protein S13, bacterial-type; IPR010979: Ribosomal protein S13-like, H2TH; IPR001892: Ribosomal protein S13
comp2936_c0_seq1	1048	-0.457365	0.0433927	-0.922679	1.19179e-16	-1.88264	5.41251e-63	-1.42884	6.81791e-24	0	2	ostta08g01890	263	unnamed product	IPR002143: Ribosomal protein L1; IPR023674: Ribosomal protein L1, superfamily; PTHR23105: RIBOSOMAL PROTEIN L7AE FAMILY MEMBER; IPR016095: Ribosomal protein L1, 3-layer alpha/beta-sandwich; IPR005878: Ribosomal protein L1, bacterial-type; IPR023673: Ribosomal protein L1, conserved site; IPR016094: Ribosomal protein L1, 2-layer alpha/beta-sandwich
comp2937_c0_seq1	1398	0.282328	0.00649081	0.147126	0.115237	-1.12536	1.74754e-47	-0.390431	0.00668505	0	1	ostta09g03780	145	unnamed product	IPR000222: Protein phosphatase 2C, manganese/magnesium aspartate binding site; IPR001932: Protein phosphatase 2C (PP2C)-like domain; IPR015655: Protein phosphatase 2C
comp2938_c0_seq1	633	-0.37	0.0192081	-0.63	1.50344e-11	-1.63	9.9114e-61	-1.2	1.99859e-14	0	2	NA	NA	NA	NA
comp2939_c0_seq1	1265	-1.73491	2.82284e-58	-1.77452	2.46397e-109	-2.68948	1.37802e-98	-3.08	5.74183e-125	0	4	NA	NA	NA	NA
comp2940_c0_seq1	1989	-1.04	4.59767e-16	-1.08	1.29322e-11	-0.04	1	-1.17	9.76708e-18	0	3	NA	NA	NA	NA
comp2945_c0_seq1	1079	-2.37	3.91182e-17	-3.49	5.19411e-122	-3.9	2.53273e-230	-3.9	1.53601e-41	0	4	NA	NA	NA	NA
comp2946_c0_seq1	373	-1.18	0.000918576	-1.01	1e-08	-1.86	1.43568e-43	0.28	0.241004	0	3	NA	NA	NA	NA
comp2948_c0_seq1	2601	0.666589	5.95326e-15	0.794432	8.31661e-30	1.5251	8.34748e-103	1.6176	1.3513e-40	2	0	ostta01g03760	36.3	ATPase, AAA-type, CDC48	IPR003959: ATPase, AAA-type, core; IPR003960: ATPase, AAA-type, conserved site; G3DSA:3.10.330.10: no description; IPR004201: CDC48, domain 2; IPR015415: Vps4 oligomerisation, C-terminal; IPR027417: P-loop containing nucleoside triphosphate hydrolase; PTHR23077: AAA-FAMILY ATPASE; G3DSA:3.40.50.300: no description; IPR003593: AAA+ ATPase domain; IPR009010: Aspartate decarboxylase-like domain; G3D…
comp2951_c0_seq1	1176	-0.318679	0.313183	-0.80324	1.97687e-12	-2.10686	1.67791e-83	-1.59527	2.12483e-17	0	2	ostta18g00630	196	NA	IPR001063: Ribosomal protein L22/L17; IPR005727: Ribosomal protein L22, bacterial/chloroplast-type
comp2952_c0_seq1	1347	0.56	1.82496e-10	1.11	6.79043e-55	2.57	3.56601e-160	1.58	1.71228e-35	3	0	NA	NA	NA	NA
comp2956_c0_seq1	2009	-1.14082	7.83409e-39	-0.885038	3.20875e-36	-1.03585	5.72554e-26	-1.91362	3.97681e-56	0	3	ostta11g00690	167	Tetrapyrrole biosynthesis, glutamyl-tRNA reductase, N-terminal	IPR006151: Quinate/shikimate 5-dehydrogenase/glutamyl-tRNA reductase; PTHR32118: FAMILY NOT NAMED; SSF51735: NAD(P)-binding Rossmann-fold domains; IPR018214: Tetrapyrrole biosynthesis, glutamyl-tRNA reductase, conserved site; IPR015896: Tetrapyrrole biosynthesis, glutamyl-tRNA reductase, dimerisation domain; IPR016040: NAD(P)-binding domain; IPR000343: Tetrapyrrole biosynthesis, glutamyl-tRNA red…
comp2957_c0_seq1	1620	-1.56	1.32486e-75	-1.89	4.53402e-97	-0.91	7.12094e-20	-0.05	0.946757	0	2	NA	NA	NA	NA
comp2961_c0_seq1	1264	-0.430444	0.000509727	-0.599085	1.2616e-06	-1.78422	1.41949e-61	-1.5107	2.87355e-35	0	2	ostta03g01820	70.3	Hyaluronan/mRNA-binding protein	IPR006861: Hyaluronan/mRNA-binding protein; PTHR12299: PTHR12299
comp2964_c0_seq1	1165	-0.71	4.54533e-14	-0.92	9.06513e-28	-1.33	9.86875e-45	-0.5	0.000406314	0	1	NA	NA	NA	NA
comp2966_c0_seq1	932	0.2	0.715619	0.07	0.824805	-1.92	2.90308e-39	-4.8	3.11104e-265	0	2	NA	NA	NA	NA
comp2977_c0_seq1	2277	-0.886997	4.21342e-25	-1.08666	4.74267e-53	-0.906451	4.98176e-31	0.346277	0.226795	0	1	ostta05g01660	87.7	Nucleotide-binding, alpha-beta plait	SSF54928: RNA-binding domain, RBD; IPR007201: RNA recognition motif 2; IPR012677: Nucleotide-binding, alpha-beta plait
comp2980_c0_seq1	847	0.95	7.44589e-16	1.11	5.65095e-34	-0.36	0.000442967	-0.02	1	1	0	NA	NA	NA	NA
comp2985_c0_seq1	2920	1.01	1.1891e-18	0.93	3.90768e-33	1	1.12167e-27	1.05	3.2281e-16	2	0	NA	NA	NA	NA
comp2987_c0_seq1	613	-0.56	4.30107e-05	-0.78	1.16112e-06	-1.87	3.16225e-51	-1.48	1.65383e-16	0	2	NA	NA	NA	NA
comp2990_c0_seq1	848	-1.66	2.26334e-24	-1.47	5.0883e-14	-1.72	7.57172e-17	-1.86	2.70662e-11	0	4	NA	NA	NA	NA
comp2992_c0_seq1	1484	-0.929996	7.22919e-15	-1.06934	5.86275e-10	-1.29015	7.60794e-11	-1.01188	0.0480966	0	2	ostta18g00310	44.6	Protein of unknown function DM15	IPR006630: RNA-binding protein Lupus La; IPR011991: Winged helix-turn-helix DNA-binding domain; SSF46785: \Winged helix\ DNA-binding domain; IPR002344: Lupus La protein; IPR006607: Protein of unknown function DM15; PTHR22792: LUPUS LA PROTEIN-RELATED
comp2993_c0_seq1	2807	-0.247895	0.183535	-0.394989	0.00275182	1.04089	8.64701e-40	0.868043	6.78273e-06	1	0	ostta05g01980	113	Kelch-type beta propeller	SSF117281: Kelch motif; PF13418: Kelch_4; IPR015915: Kelch-type beta propeller; PF13415: Kelch_3; PTHR23244: KELCH REPEAT DOMAIN
comp2996_c0_seq1	2697	-0.2	0.0881948	-0.34	1.63625e-05	-1.01	1.66794e-33	-0.74	6.39897e-09	0	1	NA	NA	NA	NA
comp2997_c0_seq1	779	-0.261777	0.207809	-0.825159	9.69464e-13	-2.28038	1.79613e-111	-1.8717	3.3825e-20	0	2	ostta02g04650	145	Ribosomal protein L9, C-terminal	IPR000244: Ribosomal protein L9; IPR020594: Ribosomal protein L9, bacteria/chloroplast; IPR009027: Ribosomal protein L9/RNase H1, N-terminal; IPR020070: Ribosomal protein L9, N-terminal; IPR020069: Ribosomal protein L9, C-terminal
comp2999_c0_seq1	518	-0.8	2.55484e-10	-0.95	4.12481e-26	-1.38	2.8728e-13	-1.22	1.2219e-06	0	2	NA	NA	NA	NA
comp3007_c0_seq1	1953	1.14952	1.00372e-19	0.667459	3.54818e-20	0.463537	3.62301e-10	0.323165	0.302143	1	0	ostta13g01470	171	Cytochrome b5-like heme/steroid binding domain	PTHR11632: SUCCINATE DEHYDROGENASE 2 FLAVOPROTEIN SUBUNIT; IPR018506: Cytochrome b5, heme-binding site; IPR010960: Flavocytochrome c; IPR027477: Succinate dehydrogenase/fumarate reductase flavoprotein, catalytic domain; IPR001199: Cytochrome b5-like heme/steroid binding domain; IPR003953: FAD binding domain; G3DSA:3.50.50.60: no description; SSF51905: FAD/NAD(P)-binding domain
comp3009_c0_seq1	6135	-1.04808	1.01546e-05	-0.95082	4.67346e-05	0.15569	0.636317	0.219316	0.555587	0	1	ostta03g03210	68.9	ABC transporter, transmembrane domain, type 1	IPR011527: ABC transporter, transmembrane domain, type 1; IPR001248: Permease, cytosine/purines, uracil, thiamine, allantoin; PTHR30618: NCS1 FAMILY PURINE/PYRIMIDINE TRANSPORTER
comp3010_c0_seq1	2030	-0.7414	5.17688e-17	-1.08331	6.94595e-52	-1.17884	4.44534e-51	-0.984404	1.04415e-15	0	2	ostta04g01500	780	Tryptophan synthase beta subunit-like PLP-dependent enzymes superfamily	IPR004450: Threonine synthase-like; IPR001926: Tryptophan synthase beta subunit-like PLP-dependent enzymes superfamily; PTHR10314: SER/THR DEHYDRATASE, TRP SYNTHASE; G3DSA:3.40.50.1100: no description
comp3013_c0_seq1	292	0.85	0.295408	0.93	0.166201	1.42	0.0845591	1.66	0.00181594	1	0	NA	NA	NA	NA
comp3014_c0_seq1	1811	-1.30111	1.66733e-20	-0.859969	3.6769e-22	0.338601	0.000178663	0.750729	4.89173e-09	0	1	ostta07g02180	471	unnamed product	IPR001905: Ammonium transporter; IPR018047: Ammonium transporter, conserved site; IPR024041: Ammonium transporter AmtB-like domain; G3DSA:1.10.3430.10: no description
comp3015_c0_seq1	1347	0.142666	0.311543	0.278737	0.000472686	1.17327	5.56229e-41	0.610028	3.46958e-06	1	0	ostta14g00540	89	NA	IPR001509: NAD-dependent epimerase/dehydratase; SSF51735: NAD(P)-binding Rossmann-fold domains; IPR016040: NAD(P)-binding domain; IPR006368: GDP-mannose 4,6-dehydratase; G3DSA:3.90.25.10: no description; PTHR10366: NAD DEPENDENT EPIMERASE/DEHYDRATASE
comp3017_c0_seq1	2084	1.26923	8.83351e-17	0.777228	9.62035e-14	-0.679014	4.37053e-19	0.0149791	1	1	0	ostta03g00840	217	Myb domain	IPR001005: SANT/Myb domain; IPR009057: Homeodomain-like; PTHR21717: TELOMERIC REPEAT BINDING PROTEIN; IPR017930: Myb domain
comp3025_c0_seq1	987	-0.46	0.0114901	-0.74	2.93298e-14	0.41	0.00126807	1.02	1.665e-13	1	0	NA	NA	NA	NA
comp3027_c0_seq1	1223	-1.08	1.28555e-11	-1.64	2.4889e-65	-1.62	1.5101e-52	-1.7	8.83328e-15	0	4	NA	NA	NA	NA
comp3028_c0_seq1	1096	-0.45	0.88373	0.28	0.693934	-1	0.000363998	-8.16	0	0	1	NA	NA	NA	NA
comp3031_c0_seq1	1173	-0.0457402	0.904116	0.632976	8.81939e-12	3.07442	4.43176e-96	1.543	1.28477e-32	2	0	ostta18g01350	289	Mitochondrial substrate/solute carrier	PTHR24089: FAMILY NOT NAMED; IPR002067: Mitochondrial carrier protein; IPR023395: Mitochondrial carrier domain; IPR018108: Mitochondrial substrate/solute carrier
comp3033_c0_seq1	724	0.136038	0.360874	0.226095	0.101872	1.03987	5.88783e-16	-0.484783	0.000259394	1	0	ostta11g00140	252	Prenylated rab acceptor PRA1	PTHR19317: PRENYLATED RAB ACCEPTOR 1-RELATED; IPR004895: Prenylated rab acceptor PRA1
comp3040_c0_seq1	1304	-0.43	1.94534e-05	-0.58	1.62218e-13	-1.23	3.0338e-47	-1.01	2.07623e-16	0	2	NA	NA	NA	NA
comp3044_c0_seq1	1060	-1.80754	3.29614e-16	-1.86684	1.2609e-29	-1.27176	5.74568e-31	-0.108539	0.908522	0	3	ostta04g02200	27.6	Concanavalin A-like lectin/glucanases superfamily	IPR018247: EF-Hand 1, calcium-binding site; IPR002048: EF-hand domain; IPR011992: EF-hand domain pair; SSF47473: EF-hand; IPR008985: Concanavalin A-like lectin/glucanases superfamily
comp3046_c0_seq1	1097	-0.33	0.00312311	-0.41	5.11886e-06	-1.04	1.40344e-19	-1.06	3.0064e-10	0	2	NA	NA	NA	NA
comp3048_c0_seq1	726	-0.13	0.24928	-0.4	3.5524e-06	-1.06	3.3525e-14	-0.56	8.12025e-05	0	1	NA	NA	NA	NA
comp3050_c0_seq1	4823	-0.275004	0.00775004	-0.351654	1.90522e-05	-1.09864	8.91731e-43	-1.77511	3.55585e-48	0	2	ostta14g02475	48.7	NA	IPR001763: Rhodanese-like domain; PTHR18838: RHODANESE-LIKE DOMAIN-CONTAINING
comp3052_c0_seq1	300	-0.92	3.69849e-07	-1.25	2e-09	-0.65	0.000966978	-0.47	0.0594124	0	1	NA	NA	NA	NA
comp3056_c0_seq1	921	1.23577	9.46197e-09	1.37825	2.34293e-40	0.987374	1.98287e-19	1.23274	3.50835e-20	3	0	ostta13g00530	121	ABC transporter, conserved site	G3DSA:3.40.50.300: no description; PTHR24220: FAMILY NOT NAMED; IPR003593: AAA+ ATPase domain; IPR003439: ABC transporter-like; IPR027417: P-loop containing nucleoside triphosphate hydrolase; IPR017871: ABC transporter, conserved site
comp3057_c0_seq1	1900	-0.08	0.897225	-0.39	0.000415917	-0.71	2.76262e-12	-1.22	1.99533e-22	0	1	NA	NA	NA	NA
comp3058_c0_seq1	709	-0.763316	1.54648e-08	-0.76493	2.16641e-11	-0.676827	4.23225e-05	-1.43679	2.2e-08	0	1	ostta06g01050	105	unnamed product	NA
comp3065_c0_seq1	1691	-0.162153	0.447355	-0.16098	0.132112	1.35233	1.61216e-65	0.852945	1.74671e-10	1	0	ostta04g05050	79	unnamed product	NA
comp3069_c0_seq1	891	-0.2	0.10419	-0.03	0.953338	0.72	1.61038e-08	1.52	6.35492e-16	1	0	NA	NA	NA	NA
comp3070_c0_seq1	1886	1.32	9.85556e-17	1.21	2.32935e-45	0.03	1	0.2	0.261064	2	0	NA	NA	NA	NA
comp3079_c0_seq1	1746	-0.591837	2.34596e-10	-0.703027	1.10538e-20	-1.01242	1.26431e-33	-0.829496	6.82776e-11	0	1	ostta05g01870	131	Leucine aminopeptidase/peptidase B	IPR000819: Peptidase M17, leucyl aminopeptidase, C-terminal; SSF52949: Macro domain-like; PTHR11963: LEUCINE AMINOPEPTIDASE-RELATED; IPR008283: Peptidase M17, leucyl aminopeptidase, N-terminal; SSF53187: Zn-dependent exopeptidases; IPR011356: Leucine aminopeptidase/peptidase B; G3DSA:3.40.630.10: no description; G3DSA:3.40.220.10: no description
comp3082_c0_seq1	1015	1.26628	1.03959e-16	0.290231	0.0130294	-0.622006	3.2533e-14	-0.352951	0.0133165	1	0	ostta07g01200	72.1	unnamed product	G3DSA:3.30.200.20: no description; SSF53335: S-adenosyl-L-methionine-dependent methyltransferases; G3DSA:3.40.50.150: no description; IPR000692: Fibrillarin
comp3084_c0_seq1	2340	-1.11957	3.69813e-38	-1.02957	5.74684e-44	-1.11807	3.31229e-31	-0.601794	4.21441e-06	0	3	ostta09g00370	98.7	unnamed product	IPR015324: Ribosomal protein Rsm22, bacterial-type; PTHR13184: 37S RIBOSOMAL PROTEIN S22, MITOCHONDRIAL; SSF53335: S-adenosyl-L-methionine-dependent methyltransferases
comp3086_c0_seq1	1800	-0.0945334	0.672892	0.0555424	0.764799	-0.271431	0.0221753	-1.03621	5.43431e-17	0	1	ostta01g04630	167	AP2/ERF domain	IPR016177: DNA-binding domain; PTHR31190: FAMILY NOT NAMED; IPR001471: AP2/ERF domain
comp3088_c0_seq1	2045	-0.57134	2.96554e-11	-0.688117	7.96264e-22	1.07966	2.53192e-25	0.412164	0.0042134	1	0	ostta09g04220	144	hypothetical protein	IPR005172: CRC domain; PTHR12446: TESMIN/TSO1-RELATED
comp3093_c0_seq1	1558	-0.652034	1.39343e-12	0.115251	0.369171	0.00770725	1	-1.65462	1.53201e-42	0	1	ostta07g01740	32.7	unnamed product	SSF51735: NAD(P)-binding Rossmann-fold domains; PTHR24316: FAMILY NOT NAMED; IPR016040: NAD(P)-binding domain; IPR005979: Light-dependent protochlorophyllide reductase; IPR002347: Glucose/ribitol dehydrogenase; IPR002198: Short-chain dehydrogenase/reductase SDR
comp3095_c0_seq1	4596	0.66	7.39278e-14	1.14	1.99606e-58	2.02	1.71713e-142	1.23	1.75658e-23	3	0	NA	NA	NA	NA
comp3099_c0_seq1	3860	0.416739	2.52571e-05	0.494787	8.21522e-12	0.516522	4.85142e-10	1.03508	7.82269e-17	1	0	ostta11g00180	33.6	Carbohydrate binding module family 20	IPR010978: tRNA-binding arm; IPR009053: Prefoldin; PTHR15048: FAMILY NOT NAMED; IPR013784: Carbohydrate-binding-like fold; IPR002044: Carbohydrate binding module family 20; IPR013783: Immunoglobulin-like fold; IPR015988: STAT transcription factor, coiled coil; PD968187: Q30KS2_CANFA_Q30KS2;
comp3103_c0_seq1	364	-0.39	0.114688	-0.27	0.317375	-1.25	0.000377674	0.08	0.908007	0	1	NA	NA	NA	NA
comp3108_c0_seq1	2248	-0.236642	0.0395214	-0.179132	0.0581314	-0.630101	9.57765e-12	-3.58099	1.91055e-134	0	1	ostta15g01110	171	NA	IPR015414: SNARE associated Golgi protein; SSF53756: UDP-Glycosyltransferase/glycogen phosphorylase; PF13579: Glyco_trans_4_4; IPR001296: Glycosyl transferase, family 1; PTHR12526: GLYCOSYLTRANSFERASE; G3DSA:3.40.50.2000: no description
comp3110_c0_seq1	2305	-0.256802	0.0163685	-0.431376	8.74768e-08	-0.7829	1.65734e-22	-1.01391	2.07319e-16	0	1	ostta03g02100	161	Translation elongation/initiation factor/Ribosomal, beta-barrel	IPR000178: Translation initiation factor aIF-2, bacterial-like; IPR027417: P-loop containing nucleoside triphosphate hydrolase; G3DSA:2.40.30.10: no description; IPR000795: Elongation factor, GTP-binding domain; IPR023115: Translation initiation factor IF- 2, domain 3; G3DSA:3.40.50.300: no description; IPR005225: Small GTP-binding protein domain; IPR004161: Translation elongation factor EFTu/EF1…
comp3115_c0_seq1	1729	-0.88	5.97111e-24	-0.5	2.79373e-11	-0.66	7.21723e-06	-1.72	1.36351e-46	0	1	NA	NA	NA	NA
comp3118_c0_seq1	1538	0.9801	1.81278e-11	1.02545	1.29931e-38	0.850341	8.00236e-16	1.7145	4.80361e-37	2	0	ostta06g04560	29.9	unnamed product	IPR018247: EF-Hand 1, calcium-binding site; IPR011992: EF-hand domain pair; IPR002048: EF-hand domain; SSF47473: EF-hand; PTHR10183: CALPAIN
comp3120_c0_seq1	1279	-0.44	9.83023e-06	-0.11	0.636907	-0.51	0.000119973	-1.78	7.8884e-46	0	1	NA	NA	NA	NA
comp3126_c0_seq1	2175	-1.52	3.83055e-45	-1.29	4.90835e-72	-1.09	7.42946e-41	-0.41	0.146109	0	3	NA	NA	NA	NA
comp3130_c0_seq1	2794	0.498707	7.99e-07	1.146	1.92098e-54	1.81785	1.82664e-59	1.03048	1.87588e-05	3	0	ostta09g00450	422	hypothetical protein	PTHR10641: MYB-LIKE DNA-BINDING PROTEIN MYB; IPR001005: SANT/Myb domain; IPR009057: Homeodomain-like; IPR017930: Myb domain
comp3131_c0_seq1	1490	-1.1851	7.59327e-19	-1.05315	1.04394e-28	-1.91478	5.17607e-10	-2.52687	7.37339e-48	0	4	ostta03g03160	128	Coproporphyrinogen III oxidase, conserved site	IPR001260: Coproporphyrinogen III oxidase, aerobic; IPR018375: Coproporphyrinogen III oxidase, conserved site
comp3133_c0_seq1	4974	0.0204508	1	0.0826916	0.561678	0.356244	0.0105953	-1.97113	4.4157e-58	0	1	ostta03g00040	66.6	ABC transporter, conserved site	IPR003439: ABC transporter-like; G3DSA:1.20.1560.10: no description; IPR027417: P-loop containing nucleoside triphosphate hydrolase; IPR001140: ABC transporter, transmembrane domain; G3DSA:3.40.50.300: no description; IPR003593: AAA+ ATPase domain; IPR011527: ABC transporter, transmembrane domain, type 1; PTHR24223: FAMILY NOT NAMED; IPR017940: ABC transporter, integral membrane type 1; IPR017871…
comp3134_c0_seq1	900	0.12	0.939813	-0.21	0.309422	1.53	5.05829e-19	1.12	1.36e-07	2	0	NA	NA	NA	NA
comp3137_c0_seq1	1897	-0.619655	0.000991361	-1.25221	2.24206e-63	-2.67661	6.49877e-184	-2.41389	3.92198e-82	0	3	ostta12g03000	646	Chaperonin Cpn60	IPR002423: Chaperonin Cpn60/TCP-1; IPR027409: GroEL-like apical domain; IPR018370: Chaperonin Cpn60, conserved site; SSF54849: GroEL-intermediate domain like; IPR027413: GroEL-like equatorial domain; IPR001844: Chaperonin Cpn60
comp3138_c0_seq1	3476	0.889524	2.31474e-22	1.0882	5.73887e-47	0.756876	7.05193e-18	0.867964	1.53971e-11	1	0	ostta01g05870	71.6	N-terminal acetyltransferase A, auxiliary subunit	SSF48452: TPR-like; IPR013105: Tetratricopeptide TPR2; IPR011990: Tetratricopeptide-like helical; IPR013026: Tetratricopeptide repeat-containing domain; IPR021183: N-terminal acetyltransferase A, auxiliary subunit; IPR019734: Tetratricopeptide repeat; PTHR22767: N-TERMINAL ACETLYTRANSFERASE-RELATED
comp3142_c0_seq1	1994	-1.63115	3.14716e-57	-1.38234	3.92518e-80	-1.49718	2.64254e-82	-0.420026	0.0883253	0	3	ostta01g00040	103	unnamed product	IPR001891: Malic oxidoreductase; IPR012302: Malic enzyme, NAD-binding; SSF51735: NAD(P)-binding Rossmann-fold domains; IPR012301: Malic enzyme, N-terminal; PTHR23406: MALIC ENZYME-RELATED; SSF53223: Aminoacid dehydrogenase-like, N-terminal domain; IPR016040: NAD(P)-binding domain
comp3154_c0_seq1	1056	-0.4	0.00371923	-0.79	3.34211e-22	0.3	0.0308014	1.35	9.23773e-14	1	0	NA	NA	NA	NA
comp3155_c0_seq1	1549	1.71	1.80962e-38	2.13	1.04842e-143	1.71	5.50516e-75	1.07	2.41872e-17	4	0	NA	NA	NA	NA
comp3156_c0_seq1	3274	-0.453269	2.81463e-06	-0.738171	2.86438e-19	-1.58721	4.70807e-47	-1.08719	4.04788e-18	0	2	ostta07g01560	114	unnamed product	NA
comp3157_c0_seq1	248	-0.19	0.523686	-1.09	1.10167e-12	0.19	0.725558	1.4	1.4796e-09	1	1	NA	NA	NA	NA
comp3172_c0_seq1	3248	0.35	0.00025461	0.8	8.8149e-27	1.89	8.23873e-94	1.28	3.94627e-24	2	0	NA	NA	NA	NA
comp3176_c0_seq1	2323	1.16	1.25797e-21	1.85	2.63526e-120	0.87	1.84774e-27	1.01	4.55102e-16	3	0	NA	NA	NA	NA
comp3178_c0_seq1	1045	0.376388	6.53495e-05	0.660671	3.06921e-17	1.43105	2.92829e-25	-0.403863	0.00401045	1	0	ostta07g03070	34.5	unnamed product	G3DSA:3.90.550.10: no description; IPR011831: Glucose-1-phosphate adenylyltransferase; IPR005836: ADP-glucose pyrophosphorylase, conserved site; IPR011004: Trimeric LpxA-like; IPR005835: Nucleotidyl transferase; PTHR22572: SUGAR-1-PHOSPHATE GUANYL TRANSFERASE; SSF53448: Nucleotide-diphospho-sugar transferases
comp3183_c0_seq1	1438	-0.65	1.20354e-12	-0.39	4.46091e-06	-0.37	0.00092988	-1.29	4.99631e-25	0	1	NA	NA	NA	NA
comp3189_c0_seq1	722	0.53194	4.43462e-08	1.11098	2.03948e-42	3.19317	2.8234e-98	2.11186	7.27296e-47	3	0	ostta14g02400	201	Small GTPase superfamily, ARF/SAR type	G3DSA:3.40.50.300: no description; IPR024156: Small GTPase superfamily, ARF type; PTHR11711: ADP RIBOSYLATION FACTOR-RELATED; IPR005225: Small GTP-binding protein domain; IPR006687: Small GTPase superfamily, SAR1-type; IPR027417: P-loop containing nucleoside triphosphate hydrolase; IPR006689: Small GTPase superfamily, ARF/SAR type
comp3191_c0_seq1	673	1.2	9.13036e-08	-1.03	1.71485e-16	0.18	0.707308	-0.6	4.28259e-05	1	1	NA	NA	NA	NA
comp3192_c0_seq1	2543	-0.803972	2.11356e-20	-0.913079	5.61781e-35	-0.231157	0.110447	-1.53964	1.14907e-35	0	1	ostta12g01390	73.9	Pheophorbide a oxygenase	SSF55961: Bet v1-like; IPR013626: Pheophorbide a oxygenase; PTHR21266: IRON-SULFUR DOMAIN CONTAINING PROTEIN
comp3204_c0_seq1	1715	-0.274751	0.00329722	0.41781	2.64621e-07	2.62419	1.16285e-76	-0.240513	0.13905	1	0	ostta08g02430	36.3	unnamed product	IPR003333: Mycolic acid cyclopropane synthase; IPR013705: Sterol methyltransferase C-terminal; SSF53335: S-adenosyl-L-methionine-dependent methyltransferases; G3DSA:3.40.50.150: no description; IPR025769: ERGosterol biosynthesis methyltransferase, plant; PTHR10108: METHYLTRANSFERASE
comp3208_c0_seq1	418	0.840588	0.00405299	1.22012	3.77258e-07	0.690445	0.327836	0.499752	0.320848	1	0	ostta01g06170	138	Cytochrome b5-like heme/steroid binding domain	IPR018506: Cytochrome b5, heme-binding site; IPR001199: Cytochrome b5-like heme/steroid binding domain; PTHR19359: CYTOCHROME B5
comp3210_c0_seq1	1642	-0.618676	5.06532e-10	-1.34812	5.21951e-62	-2.51715	4.63173e-137	-1.90899	1.03026e-51	0	3	ostta20g00120	34	unnamed product	NA
comp3212_c0_seq1	1320	-0.321236	0.00199443	-0.469589	1.04108e-08	-0.798946	1.28665e-17	-1.01002	4.80756e-16	0	1	ostta04g04750	445	Branched-chain amino acid aminotransferase II	IPR001544: Aminotransferase, class IV; IPR018300: Aminotransferase, class IV, conserved site; G3DSA:3.30.470.10: no description; IPR005786: Branched-chain amino acid aminotransferase II; G3DSA:3.20.10.10: no description
comp3214_c0_seq1	757	0.7	7.68543e-12	1.28	4.70744e-50	1.07	6.03977e-21	0.51	0.000419875	2	0	NA	NA	NA	NA
comp3216_c0_seq1	943	1.08	3.03373e-23	0.8	1.67094e-17	-0.37	0.000709103	-0.18	0.439041	1	0	NA	NA	NA	NA
comp3218_c0_seq1	1554	1.25024	3.69423e-24	1.36564	1.36356e-50	1.26802	9.14382e-41	1.21226	8.16661e-21	4	0	ostta09g01160	90.4	unnamed product	NA
comp3220_c0_seq1	1313	-1.40386	2.79857e-26	-0.946392	4.14797e-31	-0.0632779	1	-2.54751	1.70325e-76	0	2	ostta05g01230	721	Porphobilinogen deaminase, C-terminal	IPR022419: Porphobilinogen deaminase, dipyrromethane cofactor binding site; IPR000860: Tetrapyrrole biosynthesis, hydroxymethylbilane synthase; IPR022417: Porphobilinogen deaminase, N-terminal; IPR022418: Porphobilinogen deaminase, C-terminal; G3DSA:3.40.190.10: no description; SSF53850: Periplasmic binding protein-like II
comp3221_c0_seq1	1590	-1.18904	9.24919e-39	-0.722074	5.21988e-10	-2.6167	9.9114e-61	-1.65209	2.68989e-37	0	3	ostta05g00470	243	Ammonium transporter AmtB-like domain	IPR001905: Ammonium transporter; IPR024041: Ammonium transporter AmtB-like domain; G3DSA:1.10.3430.10: no description
comp3226_c0_seq1	4892	0.228508	0.176475	0.582554	7.52577e-10	1.42315	2.08259e-68	0.521001	0.0035911	1	0	ostta09g02150	33.6	unnamed product	G3DSA:3.40.50.300: no description; IPR010935: SMCs flexible hinge; IPR027417: P-loop containing nucleoside triphosphate hydrolase; IPR003395: RecF/RecN/SMC, N-terminal; PTHR18937: STRUCTURAL MAINTENANCE OF CHROMOSOMES SMC FAMILY MEMBER; IPR024704: Structural maintenance of chromosomes protein
comp3227_c0_seq1	3298	0.134513	0.336687	0.34299	3.0409e-05	-1.06727	1.12443e-33	-1.07258	7.21188e-18	0	2	ostta12g00200	95.5	Glutamine amidotransferase type 2 domain	IPR000583: Class II glutamine amidotransferase domain; SSF53271: PRTase-like; SSF56235: N-terminal nucleophile aminohydrolases (Ntn hydrolases); G3DSA:3.60.20.10: no description; IPR000836: Phosphoribosyltransferase domain; IPR005854: Amidophosphoribosyl transferase; G3DSA:3.40.50.2020: no description; IPR017932: Glutamine amidotransferase type 2 domain; PTHR11907: AMIDOPHOSPHORIBOSYLTRANSFERASE
comp3232_c0_seq1	975	-0.994222	8.06199e-08	-1.12738	6.55909e-31	-2.58971	1.79462e-61	-2.7667	7.74665e-49	0	3	ostta06g01650	34.5	unnamed product	IPR013785: Aldolase-type TIM barrel; IPR000056: Ribulose-phosphate 3-epimerase-like; IPR011060: Ribulose-phosphate binding barrel
comp3233_c0_seq1	901	1.27877	4.14274e-22	1.25553	1.13698e-48	0.71535	7.83319e-10	1.06873	3.40549e-08	3	0	ostta03g00070	23.1	CAP Gly-rich domain	G3DSA:3.10.20.90: no description; IPR027933: Ubiquitin-like domain; SSF54236: Ubiquitin-like; IPR000938: CAP Gly-rich domain; PTHR18916: DYNACTIN 1-RELATED MICROTUBULE-BINDING
comp3235_c0_seq1	1724	-1.17164	1.08127e-18	-1.29756	1.02395e-61	-1.57389	1.82265e-71	-0.469462	0.0439036	0	3	ostta16g01460	66.1	DnaJ domain	PTHR24077: FAMILY NOT NAMED; IPR001623: DnaJ domain
comp3242_c0_seq1	4455	1.16249	1.07236e-32	1.35907	6.30373e-73	0.8404	6.10879e-28	0.910693	2.23763e-13	2	0	ostta01g05590	59.3	Na+/H+ exchanger, isoforms 7/8	IPR018422: Cation/H+ exchanger, CPA1 family; IPR006153: Cation/H+ exchanger; IPR018418: Na+/H+ exchanger, isoforms 7/8
comp3244_c0_seq1	684	0.08	0.88553	-0.26	0.0832388	-2.43	1.67975e-76	-2.24	8.64279e-21	0	2	NA	NA	NA	NA
comp3251_c0_seq1	705	-0.1	0.625973	-0.47	2.02729e-05	-1.01	1.7431e-13	-0.88	7.29855e-06	0	1	NA	NA	NA	NA
comp3253_c0_seq1	1346	-0.666734	4.30738e-12	-0.790672	1.30557e-23	-1.10698	1.317e-29	-0.689948	3.09281e-07	0	1	ostta12g01290	167	Rudiment single hybrid motif	IPR020559: Phosphoribosylglycinamide synthetase, conserved site; IPR020560: Phosphoribosylglycinamide synthetase, C-domain; SSF56059: Glutathione synthetase ATP-binding domain-like; IPR020561: Phosphoribosylglycinamide synthetase, ATP-grasp (A) domain; IPR013815: ATP-grasp fold, subdomain 1; IPR016185: Pre-ATP-grasp domain; IPR020562: Phosphoribosylglycinamide synthetase, N-terminal; PTHR10520: T…
comp3255_c0_seq1	2143	-0.335614	0.00156778	-0.346811	7.48706e-05	-1.15339	4.51494e-39	-1.00028	2.1266e-15	0	2	ostta11g03280	47.3	Histidine-tRNA ligase/ATP phosphoribosyltransferase regulatory subunit	SSF55681: Class II aaRS and biotin synthetases; IPR015807: Histidine-tRNA ligase; IPR004154: Anticodon-binding; G3DSA:3.30.930.10: no description; PF13393: tRNA-synt_His; IPR004516: Histidine-tRNA ligase/ATP phosphoribosyltransferase regulatory subunit; IPR006195: Aminoacyl-tRNA synthetase, class II
comp3258_c0_seq1	231	-1.03	6.91673e-05	-1.27	4.49457e-10	-0.64	0.0254977	-1.58	4.94746e-20	0	3	NA	NA	NA	NA
comp3263_c0_seq1	1267	1.23	8.17268e-30	1.4	4.64339e-63	-0.17	0.176383	0.25	0.11799	2	0	NA	NA	NA	NA
comp3266_c0_seq1	854	1	5.91382e-21	0.32	0.0013868	-0.31	0.0137695	-0.06	0.848635	0	0	NA	NA	NA	NA
comp3267_c0_seq1	1037	0.187483	0.153427	0.304726	0.00132464	0.310362	0.0389665	-2.03884	9.21231e-33	0	1	ostta12g01630	704	hypothetical protein	IPR001509: NAD-dependent epimerase/dehydratase; SSF51735: NAD(P)-binding Rossmann-fold domains; IPR016040: NAD(P)-binding domain; G3DSA:3.90.25.10: no description; PTHR10366: NAD DEPENDENT EPIMERASE/DEHYDRATASE
comp3269_c0_seq1	748	0.621131	8.794e-10	0.457251	1.93e-07	0.671679	8.82627e-08	1.27234	3.01826e-19	1	0	ostta01g05320	29	Proteasome B-type subunit	G3DSA:3.60.20.10: no description; IPR016050: Proteasome, beta-type subunit, conserved site; IPR001353: Proteasome, subunit alpha/beta; PTHR11599: PROTEASOME SUBUNIT ALPHA/BETA; IPR023333: Proteasome B-type subunit; SSF56235: N-terminal nucleophile aminohydrolases (Ntn hydrolases)
comp3273_c0_seq1	1948	1.31	2.16302e-27	1.3	3.10437e-52	-0.91	1.53528e-28	-0.61	0.0161626	2	0	NA	NA	NA	NA
comp3276_c0_seq1	2966	-0.273837	0.00351463	0.116806	0.33883	1.70051	3.08971e-42	-2.79592	7.625e-60	1	1	ostta15g02860	33.1	Methyltransferase domain	IPR021829: Protein of unknown function DUF3419; IPR025714: Methyltransferase domain; SSF53335: S-adenosyl-L-methionine-dependent methyltransferases; G3DSA:3.40.50.150: no description; PTHR10108: METHYLTRANSFERASE
comp3280_c0_seq1	1816	-0.25	0.0135746	0.34	2.74301e-05	1.1	2.88412e-32	0.38	0.0177424	1	0	NA	NA	NA	NA
comp3282_c0_seq1	231	0.27	0.821579	0.13	0.950148	0.4	0.906416	2.3	0.00329542	1	0	NA	NA	NA	NA
comp3283_c0_seq1	1436	0.895327	1.404e-17	1.09439	9.93953e-19	1.04621	9.73025e-24	1.27033	1.41441e-21	3	0	ostta05g02550	29.5	Myristoyl-CoA:protein N-myristoyltransferase, C-terminal	IPR000903: Myristoyl-CoA:protein N-myristoyltransferase; IPR022678: Myristoyl-CoA:protein N-myristoyltransferase, conserved site; IPR022676: Myristoyl-CoA:protein N-myristoyltransferase, N-terminal; IPR016181: Acyl-CoA N-acyltransferase; IPR022677: Myristoyl-CoA:protein N-myristoyltransferase, C-terminal
comp3284_c0_seq1	3413	0.760259	5.29961e-16	0.944152	9.39706e-36	1.05527	3.9824e-37	0.96577	1.0954e-14	1	0	ostta08g04040	203	unnamed product	IPR002490: ATPase, V0 complex, subunit 116kDa; IPR026028: ATPase, V0 complex, subunit 116kDa, eukaryotic
comp3290_c0_seq1	1233	-1.07	1.37613e-10	-1.5	4.51187e-07	-0.87	1.64939e-05	-2.02	6.49282e-16	0	3	NA	NA	NA	NA
comp3292_c0_seq1	1639	0.36	0.00122038	0.28	0.00112958	1.34	6.20934e-52	0.95	2.97821e-14	1	0	NA	NA	NA	NA
comp3298_c1_seq1	718	1.05	1.95708e-15	1.36	3.99393e-43	0.71	1.02628e-07	0.56	0.000804549	2	0	NA	NA	NA	NA
comp33_c0_seq2	838	-1.59	0.00986111	-1.26	0.245142	-0.11	1	1.09	0.328826	0	1	NA	NA	NA	NA
comp3305_c0_seq1	1742	0.02	0.983279	0.07	0.718906	1.04	8.16621e-27	1.23	1.38724e-21	2	0	NA	NA	NA	NA
comp3309_c0_seq1	421	-1.35	1.94e-07	-1.26	2.02869e-08	0.31	0.900454	-1.54	2.12037e-09	0	3	NA	NA	NA	NA
comp3317_c0_seq1	902	0.76	8.0173e-13	1.06	4.53475e-32	0.41	0.00289881	0.75	7.14906e-08	1	0	NA	NA	NA	NA
comp3323_c0_seq1	3210	0.736227	2.02059e-15	1.02864	1.43297e-39	0.363917	6.82225e-05	0.434047	0.00104811	1	0	ostta05g04470	27.6	unnamed product	NA
comp3325_c0_seq1	1258	-0.923981	8.06035e-13	-1.03808	5.48222e-30	-0.95263	7.2535e-13	-0.501246	0.00100213	0	1	ostta06g04160	69.8	unnamed product	PTHR24089: FAMILY NOT NAMED; IPR002067: Mitochondrial carrier protein; IPR023395: Mitochondrial carrier domain; IPR018108: Mitochondrial substrate/solute carrier
comp3326_c0_seq1	2401	-0.69	4.54533e-14	-0.56	1.53047e-11	-1.09	8.9303e-34	-1.75	2.60221e-27	0	2	NA	NA	NA	NA
comp3328_c0_seq1	1639	-0.686351	1.62437e-13	-0.614342	6.41896e-09	-0.435007	0.646029	-2.08841	1.52061e-54	0	1	ostta06g03370	419	unnamed product	G3DSA:1.10.3110.10: no description; PTHR10742: AMINE OXIDASE; IPR027418: Protoporphyrinogen oxidase, C-terminal domain; SSF54373: FAD-linked reductases, C-terminal domain; IPR002937: Amine oxidase; G3DSA:3.50.50.60: no description; IPR004572: Protoporphyrinogen oxidase; SSF51905: FAD/NAD(P)-binding domain
comp3333_c0_seq1	1616	1.44	6.63704e-26	0.53	4.16875e-07	-0.46	0.000123541	-0.17	0.415243	1	0	NA	NA	NA	NA
comp3334_c0_seq1	4664	1.03373	5.27805e-16	-0.298514	0.000280795	0.652714	1.13363e-16	-0.586502	0.000597923	1	0	ostta04g00960	109	IQ motif, EF-hand binding site	IPR000048: IQ motif, EF-hand binding site
comp3339_c0_seq1	2306	-0.61	2.99323e-10	-0.86	2.43074e-27	-1.31	2.6043e-51	-0.73	2.63112e-08	0	1	NA	NA	NA	NA
comp3346_c0_seq1	1699	-0.0389811	0.965233	-0.13922	0.268142	0.531778	1.24965e-05	1.17939	1.29986e-12	1	0	ostta15g00310	38.6	Mannose-6-phosphate receptor binding domain	PF13015: PRKCSH_1; IPR002172: Low-density lipoprotein (LDL) receptor class A repeat; G3DSA:2.70.130.10: no description; IPR026874: Glucosidase 2 subunit beta; IPR009011: Mannose-6-phosphate receptor binding domain; PTHR12630: N-LINKED OLIGOSACCHARIDE PROCESSING; IPR028146: Glucosidase II beta subunit, N-terminal
comp3348_c0_seq1	1064	-0.109623	0.886506	0.158954	0.173813	0.275666	0.0578371	-1.06442	9.12128e-17	0	1	ostta08g02730	91.3	unnamed product	SSF48452: TPR-like; PTHR10098: RAPSYN-RELATED; IPR011990: Tetratricopeptide-like helical; IPR019734: Tetratricopeptide repeat
comp3349_c0_seq1	2910	0.071046	0.849816	-0.284226	0.0239814	-1.27645	9.99852e-55	-0.880716	2.20054e-12	0	1	ostta11g01260	31.8	unnamed product	PTHR13361: FAMILY NOT NAMED; PF12622: NpwBP
comp3351_c0_seq1	1341	-0.568256	3.9772e-08	-1.10883	1.60826e-39	-0.862829	8.11936e-16	-0.631801	3.32992e-06	0	1	ostta03g02190	133	EF-hand domain pair	IPR011992: EF-hand domain pair
comp3356_c0_seq1	2951	0.18	0.200253	0.72	1.69535e-21	1.26	6.61934e-40	0.82	2.79945e-10	1	0	NA	NA	NA	NA
comp3361_c0_seq1	1968	0.16	0.260179	0.27	0.00181323	1.75	2.21499e-64	2.08	6.21233e-53	2	0	NA	NA	NA	NA
comp3362_c0_seq1	1090	-0.55	0.00949788	-0.96	5.19013e-19	1.02	7.60125e-10	0.84	0.000972639	1	0	NA	NA	NA	NA
comp3363_c0_seq1	3246	-1.02892	3.24644e-30	-1.19675	1.61332e-55	-1.45999	3.5854e-66	-1.14132	7.00568e-19	0	4	ostta01g02020	31.8	Major facilitator superfamily domain, general substrate transporter	IPR020846: Major facilitator superfamily domain; IPR011701: Major facilitator superfamily; G3DSA:1.20.1250.20: no description; PTHR24003: MAJOR FACILITATOR SUPERFAMILY DOMAIN-CONTAINING PROTEIN-RELATED; IPR016196: Major facilitator superfamily domain, general substrate transporter
comp3364_c0_seq1	957	-0.356946	0.0564565	-0.283223	0.448054	-2.29728	3.25788e-85	-1.92912	2.39416e-07	0	2	ostta06g00860	106	unnamed product	SSF48452: TPR-like; PTHR19375: HEAT SHOCK PROTEIN 70KDA; IPR018181: Heat shock protein 70, conserved site; G3DSA:2.60.34.10: no description; IPR011990: Tetratricopeptide-like helical; SSF100920: Heat shock protein 70kD (HSP70), peptide-binding domain; SSF53067: Actin-like ATPase domain; PF13414: TPR_11; G3DSA:3.90.640.10: no description; G3DSA:3.30.420.40: no description; IPR013126: Heat shock pr…
comp3366_c0_seq1	585	0.88	1.71193e-12	1.35	3.73654e-19	0.01	1	0.48	0.0044689	1	0	NA	NA	NA	NA
comp3370_c0_seq1	2495	0.284755	0.0389125	0.581121	6.3616e-15	1.80466	1.39418e-50	1.05185	4.80416e-14	2	0	ostta15g01090	49.5	Replication factor-A protein 1, N-terminal	IPR004591: Replication factor-a protein 1 Rpa1; PTHR23273: REPLICATION FACTOR A 1, RFA1; IPR012340: Nucleic acid-binding, OB-fold; IPR013955: Replication factor A, C-terminal; IPR001878: Zinc finger, CCHC-type; IPR007199: Replication factor-A protein 1, N-terminal
comp3371_c0_seq1	3147	0.725192	8e-09	0.942041	2.01387e-34	1.54121	1.76142e-76	1.70271	1.73595e-41	2	0	ostta09g00400	35	unnamed product	SSF53474: alpha/beta-Hydrolases; IPR001375: Peptidase S9, prolyl oligopeptidase, catalytic domain; PTHR11731: PROTEASE FAMILY S9B,C DIPEPTIDYL-PEPTIDASE IV-RELATED; IPR015943: WD40/YVTN repeat-like-containing domain; SSF82171: DPP6 N-terminal domain-like; G3DSA:3.40.50.1820: no description
comp3373_c0_seq1	1386	-0.759073	5.60344e-10	-0.715681	3.43921e-15	-0.37773	0.0578898	-1.80908	2.31888e-29	0	1	ostta04g04420	118	Fructose-bisphosphate aldolase, class-I	IPR013785: Aldolase-type TIM barrel; SSF51569: Aldolase; IPR000741: Fructose-bisphosphate aldolase, class-I
comp3379_c0_seq1	663	1.2	1.52705e-14	0.86	7.66295e-10	-1.19	1.25514e-19	-0.41	0.00562118	1	1	NA	NA	NA	NA
comp3384_c0_seq1	1545	-0.69	3.19071e-08	-0.78	7.60585e-14	-1.47	3.99772e-28	-4.52	5.8961e-142	0	2	NA	NA	NA	NA
comp3393_c0_seq1	2119	-1.38	1.10833e-08	-2.35	3.18619e-112	-3.13	1.30618e-138	-3.07	7.31865e-125	0	4	NA	NA	NA	NA
comp3394_c0_seq1	375	-2.51	1.00831e-21	-2.64	1.13866e-09	-4.22	7.42095e-35	-2.57	2.72029e-37	0	4	NA	NA	NA	NA
comp3396_c0_seq1	1920	-1.12947	7.46279e-23	-1.55627	2.82784e-75	-0.771243	4.83131e-18	-0.54993	2.72591e-05	0	2	ostta08g02470	135	unnamed product	PTHR31637: FAMILY NOT NAMED; IPR017849: Alkaline phosphatase-like, alpha/beta/alpha; IPR006124: Metalloenzyme; IPR011258: BPG-independent PGAM, N-terminal; IPR005995: Phosphoglycerate mutase, 2,3-bisphosphoglycerate-independent; IPR017850: Alkaline-phosphatase-like, core domain
comp3399_c0_seq1	710	0.82	1.31692e-07	0.92	4.31266e-13	1.59	1.26717e-13	2.63	8.70385e-43	2	0	NA	NA	NA	NA
comp3405_c0_seq1	959	1.57	3.66946e-17	1.03	5.9527e-30	0.32	0.0032308	1.39	1.31947e-24	3	0	NA	NA	NA	NA
comp3414_c0_seq1	725	1.1009	1.48232e-13	1.50333	2.52944e-29	0.226661	0.354873	-0.476856	0.0437432	2	0	ostta16g00360	80.3	Zinc finger, PHD-finger	IPR024610: Inhibitor of growth protein, N-terminal; IPR019786: Zinc finger, PHD-type, conserved site; IPR001965: Zinc finger, PHD-type; IPR013083: Zinc finger, RING/FYVE/PHD-type; IPR011011: Zinc finger, FYVE/PHD-type; PTHR10333: INHIBITOR OF GROWTH PROTEIN; IPR019787: Zinc finger, PHD-finger
comp3426_c0_seq1	613	-0.497973	0.000198392	-0.769484	7.89353e-07	-1.3435	1.3264e-14	-1.44516	9.19273e-12	0	2	ostta10g00110	296	NIF system FeS cluster assembly, NifU, C-terminal	IPR001075: NIF system FeS cluster assembly, NifU, C-terminal; SSF117916: Fe-S cluster assembly (FSCA) domain-like; PTHR11178: IRON-SULFUR CLUSTER SCAFFOLD PROTEIN NFU-RELATED
comp3427_c0_seq1	2570	0.736277	2.83736e-05	0.772866	1.14553e-19	-1.07688	1.74892e-42	-0.995862	1.5693e-11	0	1	ostta05g03020	216	Glycoside hydrolase, superfamily	SSF51011: Glycosyl hydrolase domain; IPR000322: Glycoside hydrolase, family 31; IPR013785: Aldolase-type TIM barrel; IPR017853: Glycoside hydrolase, superfamily
comp3428_c0_seq1	2775	-1.15675	8.8919e-38	-1.25354	3.38121e-53	-0.577911	1.74126e-07	-1.80119	7.94828e-48	0	3	ostta15g01200	66.6	Tyrosine-protein kinase, catalytic domain	PTHR24349: SERINE/THREONINE-PROTEIN KINASE; IPR017441: Protein kinase, ATP binding site; IPR018247: EF-Hand 1, calcium-binding site; G3DSA:3.30.200.20: no description; IPR002290: Serine/threonine- / dual specificity protein kinase, catalytic domain; IPR011992: EF-hand domain pair; IPR002048: EF-hand domain; SSF47473: EF-hand; IPR011009: Protein kinase-like domain; IPR008271: Serine/threonine-prot…
comp3430_c0_seq1	1391	-0.448609	0.000228875	-0.442886	2.0962e-06	-1.13037	1.39618e-19	-1.16684	5.04309e-13	0	2	ostta04g00300	95.9	Tryptophan synthase, alpha chain	IPR018204: Tryptophan synthase, alpha chain, active site; IPR013785: Aldolase-type TIM barrel; IPR011060: Ribulose-phosphate binding barrel; PTHR10314: SER/THR DEHYDRATASE, TRP SYNTHASE; IPR002028: Tryptophan synthase, alpha chain
comp3440_c0_seq1	1211	-0.58	7e-09	-0.38	9.92993e-05	0.02	1	-1.81	5.56671e-46	0	1	NA	NA	NA	NA
comp3441_c0_seq1	773	1.59242	9.31792e-18	0.649953	1.41867e-08	-0.539236	0.000515504	-0.578775	2.92179e-05	1	0	ostta13g00720	401	Protein of unknown function DUF3727	IPR022203: Protein of unknown function DUF3727
comp3444_c0_seq1	2509	-0.451168	4.50682e-06	0.501884	7.5612e-09	0.587804	0.00241423	-1.60563	6.82879e-29	0	1	ostta17g00430	58.3	Transketolase-like, pyrimidine-binding domain	IPR005476: Transketolase, C-terminal; IPR009014: Transketolase, C-terminal/Pyruvate-ferredoxin oxidoreductase, domain II; IPR005475: Transketolase-like, pyrimidine-binding domain; G3DSA:3.40.50.970: no description; SSF52518: Thiamin diphosphate-binding fold (THDP-binding); PTHR11624: DEHYDROGENASE RELATED; IPR015941: Transketolase-like, C-terminal; IPR001017: Dehydrogenase, E1 component
comp3445_c0_seq1	927	-0.23	0.122209	0.02	0.992615	-0.36	0.070147	-1.27	1.52253e-21	0	1	NA	NA	NA	NA
comp3447_c0_seq1	1673	0.0699777	0.862555	0.575028	3.23127e-06	-0.117601	0.852048	-1.08616	0.00458683	0	1	ostta18g01735	139	hypothetical protein	IPR001911: Ribosomal protein S21
comp3448_c0_seq1	2237	-0.932839	5.74001e-14	-1.02253	1.1326e-26	-0.629676	2.06429e-08	-0.980167	1.01277e-13	0	1	ostta01g05300	121	Phytanoyl-CoA dioxygenase	SSF51197: Clavaminate synthase-like; IPR008775: Phytanoyl-CoA dioxygenase; G3DSA:2.60.120.620: no description
comp3450_c0_seq1	799	-1.04	1.43513e-08	-0.95	3.88306e-21	-0.55	0.0304084	-0.45	0.147299	0	1	NA	NA	NA	NA
comp3452_c0_seq1	2690	1.02887	4.76632e-19	-0.013153	1	-0.192758	0.12575	0.137046	0.521654	1	0	ostta06g00290	32.2	unnamed product	NA
comp3469_c0_seq1	2263	-0.09	0.676245	-0.26	0.00264018	1.06	4.00941e-29	0.49	0.0135996	1	0	NA	NA	NA	NA
comp3471_c0_seq1	2592	0.409857	1.87717e-05	0.653991	2.41786e-17	1.98495	1.14198e-71	1.7598	1.09263e-24	2	0	ostta09g01230	27.2	unnamed product	IPR013703: Peptidase S49, N-terminal proteobacteria; SSF52096: ClpP/crotonase; IPR002142: Peptidase S49; G3DSA:3.90.226.10: no description; PTHR32497: FAMILY NOT NAMED
comp3481_c0_seq1	1168	-0.122182	0.481037	-0.209914	0.181948	-0.608907	0.000272855	-4.0326	1.06555e-186	0	1	ostta12g02780	86	Myb domain	IPR001005: SANT/Myb domain; IPR025756: MYB-CC type transcription factor, LHEQLE-containing domain; PTHR31314: FAMILY NOT NAMED; IPR009057: Homeodomain-like; IPR017930: Myb domain; IPR006447: Myb domain, plants
comp3483_c0_seq1	339	0.49	0.0122616	0.16	0.63306	1.11	0.000356098	1.54	8.68578e-09	2	0	NA	NA	NA	NA
comp3484_c0_seq1	989	-0.914836	3.9124e-07	-1.24294	1.43874e-14	-0.504742	0.000799361	0.0597568	0.896518	0	1	ostta16g01530	104	Dimeric alpha-beta barrel	G3DSA:3.30.70.900: no description; PTHR21017: NIPSNAP-RELATED; IPR012577: NIPSNAP; IPR011008: Dimeric alpha-beta barrel
comp3488_c0_seq1	743	-0.120379	0.659177	0.301689	0.194908	1.32633	6.04989e-10	-1.02939	1.38147e-07	1	1	ostta06g03390	416	unnamed product	IPR003359: Photosystem I Ycf4, assembly
comp3489_c0_seq1	2391	0.415635	1.31317e-05	0.407936	1.089e-06	1.12819	1.31805e-26	-0.67457	2.97864e-07	1	0	ostta03g03130	89	T-complex protein 1, alpha subunit	IPR002423: Chaperonin Cpn60/TCP-1; IPR017998: Chaperone tailless complex polypeptide 1 (TCP-1); IPR027410: TCP-1-like chaperonin intermediate domain; IPR027409: GroEL-like apical domain; SSF54849: GroEL-intermediate domain like; IPR027413: GroEL-like equatorial domain; IPR002194: Chaperonin TCP-1, conserved site; IPR012715: T-complex protein 1, alpha subunit
comp3490_c0_seq1	1905	0.14	0.419689	0.58	7.19148e-12	1.36	1.60353e-31	0.7	4.89062e-07	1	0	NA	NA	NA	NA
comp3493_c0_seq1	517	0.18	0.403101	-0.13	0.519636	0.72	0.000105464	1.12	1.91975e-10	1	0	NA	NA	NA	NA
comp3500_c0_seq1	2811	-0.18	0.125247	0	1	1.07	1.87462e-29	1.25	4.56887e-22	2	0	NA	NA	NA	NA
comp3506_c0_seq1	2467	-1.29	1.31221e-17	-1.05	2.31963e-28	2.4	1.26344e-98	1.86	2.03296e-41	2	2	NA	NA	NA	NA
comp3507_c0_seq1	3041	0.791562	3.70796e-18	2.31727	2.19513e-158	3.17103	9.37505e-149	1.44048	8.30296e-28	3	0	ostta12g02990	101	Tetratricopeptide repeat	SSF48452: TPR-like; IPR001440: Tetratricopeptide TPR-1; IPR011990: Tetratricopeptide-like helical; IPR013105: Tetratricopeptide TPR2; PF13844: Glyco_transf_41; PF13414: TPR_11; IPR013026: Tetratricopeptide repeat-containing domain; PTHR23083: TETRATRICOPEPTIDE REPEAT PROTEIN, TPR; IPR019734: Tetratricopeptide repeat
comp3508_c1_seq1	1455	0.67219	9.31604e-12	0.897665	1.2e-29	1.51084	2.02361e-45	1.69415	4.78178e-36	2	0	ostta18g01940	30.9	HSP20-like chaperone	PTHR11787: RAB GDP-DISSOCIATION INHIBITOR; G3DSA:3.30.519.10: no description; G3DSA:3.50.50.60: no description; IPR018203: GDP dissociation inhibitor; IPR000806: Rab GDI protein; SSF51905: FAD/NAD(P)-binding domain; SSF54373: FAD-linked reductases, C-terminal domain
comp3509_c0_seq1	2844	0.257322	0.0108387	0.453869	1.98771e-08	1.49082	2.93661e-62	0.508	0.000292379	1	0	ostta16g01960	132	Sterol-sensing domain	G3DSA:1.20.1640.10: no description; SSF82866: Multidrug efflux transporter AcrB transmembrane domain; PTHR10796: PATCHED-RELATED; IPR003392: Patched; IPR000731: Sterol-sensing domain
comp3510_c0_seq1	1059	1.87356	5.16345e-16	1.64411	1.45206e-38	-0.70157	0.000653223	-0.43263	0.0126503	2	0	ostta13g01100	177	Peptidyl-prolyl cis-trans isomerase, FKBP-type, domain	G3DSA:3.10.50.40: no description; SSF54534: FKBP-like; IPR023566: Peptidyl-prolyl cis-trans isomerase, FKBP-type; IPR001179: Peptidyl-prolyl cis-trans isomerase, FKBP-type, domain
comp3516_c0_seq1	3869	0.269114	0.0216057	0.415918	1.96559e-07	0.499732	1.65657e-08	1.22213	1.0871e-21	1	0	ostta20g00860	157	Ribosomal protein S5 domain 2-type fold, subgroup	G3DSA:3.40.50.300: no description; PF13541: ChlI; IPR004504: DNA repair protein RadA; IPR003593: AAA+ ATPase domain; IPR027417: P-loop containing nucleoside triphosphate hydrolase; IPR020568: Ribosomal protein S5 domain 2-type fold; PF13481: AAA_25; IPR014721: Ribosomal protein S5 domain 2-type fold, subgroup
comp3520_c0_seq1	1249	-0.427938	2.16831e-05	0.211391	0.0285727	2.29904	6.96858e-30	-0.346582	0.037173	1	0	ostta01g02390	684	Porphobilinogen synthase	IPR013785: Aldolase-type TIM barrel; IPR001731: Porphobilinogen synthase; SSF51569: Aldolase
comp3525_c0_seq1	4535	-1.03602	1.052e-31	-0.656862	2.48886e-17	-0.421705	5.3738e-05	-1.35896	2.63108e-23	0	2	ostta12g01900	68.9	Carotene isomerase	PTHR10668: PHYTOENE DEHYDROGENASE; PF13450: NAD_binding_8; IPR014101: Carotene isomerase; G3DSA:3.50.50.60: no description; SSF51905: FAD/NAD(P)-binding domain
comp3526_c0_seq1	569	-0.42	0.0829865	-0.35	0.216351	-0.64	0.381384	-1.5	2.982e-06	0	1	NA	NA	NA	NA
comp3529_c0_seq1	701	0.7	5.55995e-11	0.98	3.49421e-25	1.1	2.76228e-15	1.2	9.22549e-15	2	0	NA	NA	NA	NA
comp3532_c0_seq1	684	0.815967	0.0953757	1.0714	0.000347344	-0.817083	0.108467	-0.747237	0.00743608	1	0	ostta03g00590	97.7	Major facilitator superfamily domain, general substrate transporter	IPR011701: Major facilitator superfamily; PTHR20772: FAMILY NOT NAMED; G3DSA:1.20.1250.20: no description; IPR016196: Major facilitator superfamily domain, general substrate transporter
comp3545_c0_seq1	1117	0.11	0.533609	0.2	0.153728	1.4	3.68323e-18	-0.07	0.788696	1	0	NA	NA	NA	NA
comp3547_c0_seq1	2401	-0.81	1.80846e-18	-1.03	2.94848e-41	0.54	4.71875e-07	0.71	9.09379e-06	0	1	NA	NA	NA	NA
comp3552_c0_seq1	647	1.39	1.4137e-08	1.07	1.75031e-15	-0.44	0.0170847	-0.19	0.578149	2	0	NA	NA	NA	NA
comp3556_c0_seq1	1864	-1.32943	7.93135e-42	-1.2211	9.19654e-46	-1.38064	5.71895e-44	-0.790027	5.7848e-09	0	3	ostta16g02480	24.4	Glycosyl transferase, family 1	IPR011835: Glycogen/starch synthase, ADP-glucose type; SSF53756: UDP-Glycosyltransferase/glycogen phosphorylase; IPR013534: Starch synthase, catalytic domain; IPR001296: Glycosyl transferase, family 1; PTHR12526: GLYCOSYLTRANSFERASE; G3DSA:3.40.50.2000: no description
comp3558_c0_seq1	2036	-1.02	0.000154239	-0.98	0.00148306	1.51	8.4781e-28	1.12	0.00179767	2	1	NA	NA	NA	NA
comp3560_c0_seq1	1020	0.38	0.00799599	0.45	0.00235928	-1.26	5.45484e-23	-1.71	1.616e-12	0	2	NA	NA	NA	NA
comp3563_c0_seq1	300	-0.87	0.037963	-0.86	0.00412854	-0.16	0.986435	-3.44	5.47897e-98	0	1	NA	NA	NA	NA
comp3571_c0_seq1	568	1.24	8.55029e-13	1.1	2.76556e-17	-0.16	0.782315	-0.7	2.194e-06	2	0	NA	NA	NA	NA
comp3572_c0_seq1	2794	-0.372244	0.0231698	-0.583074	1.44829e-08	1.02363	5.0126e-31	0.928686	0.000263198	1	0	ostta15g00480	23.1	Target SNARE coiled-coil domain	IPR000727: Target SNARE coiled-coil domain
comp3575_c0_seq1	1219	-0.09	0.759489	-0.27	0.226855	-1.04	1.73127e-06	0.08	0.923225	0	1	NA	NA	NA	NA
comp3576_c0_seq1	454	1.78915	8.37179e-14	1.12386	1.92858e-11	-1.73373	1.49136e-31	-0.626986	0.000100613	2	1	ostta06g03980	215	unnamed product	IPR000571: Zinc finger, CCCH-type; IPR026290: Putative E3 ubiquitin-protein ligase, makorin-related; IPR025306: Probable zinc-binding domain; SSF90229: CCCH zinc finger
comp3587_c0_seq1	1757	0.0700318	0.658391	0.737261	0.000204522	1.17626	1.6901e-16	-1.53593	2.62607e-35	1	1	ostta16g02590	32.1	Galactose-binding domain-like	SSF51735: NAD(P)-binding Rossmann-fold domains; IPR016040: NAD(P)-binding domain; IPR013857: NADH:ubiquinone oxidoreductase intermediate-associated protein 30; PF13460: NAD_binding_10; IPR008979: Galactose-binding domain-like; PTHR10366: NAD DEPENDENT EPIMERASE/DEHYDRATASE
comp3588_c0_seq1	2034	-0.658887	3.03983e-05	-0.491633	7.76409e-08	-1.19159	2.70403e-32	-1.70111	1.09436e-29	0	2	ostta06g03780	69.3	unnamed product	IPR027417: P-loop containing nucleoside triphosphate hydrolase; IPR006297: Elongation factor 4; IPR000795: Elongation factor, GTP-binding domain; G3DSA:2.40.30.10: no description; G3DSA:3.30.70.870: no description; G3DSA:3.40.50.300: no description; IPR005225: Small GTP-binding protein domain; IPR004161: Translation elongation factor EFTu/EF1A, domain 2; IPR000640: Translation elongation factor E…
comp3595_c0_seq1	2846	-0.205152	0.0702416	-0.490681	3.5251e-09	-1.34287	1.48432e-43	-1.60863	1.86005e-38	0	2	ostta03g01320	44.1	Asparagine synthase, glutamine-hydrolyzing	IPR000583: Class II glutamine amidotransferase domain; IPR006426: Asparagine synthase, glutamine-hydrolyzing; SSF56235: N-terminal nucleophile aminohydrolases (Ntn hydrolases); IPR014729: Rossmann-like alpha/beta/alpha sandwich fold; PTHR11772: ASPARAGINE SYNTHETASE; G3DSA:3.60.20.10: no description; SSF52402: Adenine nucleotide alpha hydrolases-like; IPR001962: Asparagine synthase; IPR017932: Gl…
comp3596_c0_seq1	1283	0.667055	1.6282e-09	0.95841	2.14618e-25	0.692653	2.17844e-07	1.02701	3.79887e-13	1	0	ostta15g02325	153	NA	IPR004087: K Homology domain; SSF54791: Eukaryotic type KH-domain (KH-domain type I); IPR004088: K Homology domain, type 1; IPR001202: WW domain; G3DSA:3.30.1370.10: no description; PTHR10288: KH DOMAIN CONTAINING RNA BINDING PROTEIN; G3DSA:2.20.70.10: no description
comp3598_c0_seq1	1133	-0.261775	0.0564565	-0.365932	0.00668165	-1.01306	3.13992e-15	-0.759618	9.66841e-05	0	1	ostta08g03520	35	unnamed product	IPR000994: Peptidase M24, structural domain; IPR002467: Peptidase M24A, methionine aminopeptidase, subfamily 1; PTHR10804: PROTEASE FAMILY M24 (METHIONYL AMINOPEPTIDASE, AMINOPEPTIDASE P); IPR001714: Peptidase M24, methionine aminopeptidase
comp3599_c0_seq1	807	0.421627	0.000615587	0.550449	9.3e-08	0.862268	5.55718e-09	1.01703	2.81748e-11	1	0	ostta03g03360	68	26S proteasome subunit P45	G3DSA:3.40.50.300: no description; PTHR23073: 26S PROTEASE REGULATORY SUBUNIT; IPR003593: AAA+ ATPase domain; IPR003959: ATPase, AAA-type, core; IPR003960: ATPase, AAA-type, conserved site; G3DSA:1.10.8.60: no description; IPR027417: P-loop containing nucleoside triphosphate hydrolase; IPR005937: 26S proteasome subunit P45
comp3633_c0_seq1	1844	-1.53	2.33982e-27	-0.97	1.61623e-10	-0.83	0.164843	-2.77	1.67885e-96	0	2	NA	NA	NA	NA
comp3636_c0_seq1	1572	-0.330325	0.00101372	-0.486379	1.57046e-09	1.35927	7.67855e-37	1.00093	6.63118e-12	2	0	ostta09g03540	121	unnamed product	NA
comp3639_c0_seq1	419	-0.79	0.00167419	-1.03	1.01608e-06	-0.02	1	0.46	0.333627	0	1	NA	NA	NA	NA
comp3642_c0_seq1	773	-0.06	0.873633	-0.42	3.07662e-05	1.33	2.66501e-18	1.13	1.43022e-13	2	0	NA	NA	NA	NA
comp3644_c0_seq1	1392	-1.09362	3.32546e-16	-1.3369	7.17445e-24	-0.124006	1	-0.184326	0.668573	0	2	ostta09g03850	142	unnamed product	PTHR14445: GRB10 INTERACTING GYF PROTEIN; IPR003169: GYF
comp3653_c0_seq1	1125	-0.18	0.378042	-0.56	9.00332e-11	1.28	7.09e-26	1.08	1.6209e-08	2	0	NA	NA	NA	NA
comp3657_c0_seq1	538	-0.23	0.250321	0.03	1	1.12	1.76634e-05	1.48	6.79949e-12	2	0	NA	NA	NA	NA
comp3658_c0_seq1	1482	-0.57	1.40785e-08	-0.6	4.03481e-12	-0.94	1.44648e-21	-1.01	6.73739e-15	0	1	NA	NA	NA	NA
comp3665_c0_seq1	1144	-0.4699	4.3516e-06	-0.672736	9.80232e-16	1.11182	9.34718e-19	0.951237	0.00396139	1	0	ostta16g01800	54.2	NA	NA
comp3667_c0_seq1	1511	0.135804	0.474382	-0.167128	0.139888	0.650185	9.04607e-07	1.26604	3.44719e-18	1	0	ostta16g00060	86.3	NA	SSF103481: Multidrug resistance efflux transporter EmrE; IPR004853: Triose-phosphate transporter domain; PTHR11132: SOLUTE CARRIER FAMILY 35
comp3672_c0_seq1	4215	1.30429	6.90762e-22	-0.884447	4.65708e-19	0.528487	3.74967e-09	-0.97839	6.2138e-09	1	0	ostta12g00560	116	Mad3/BUB1 homology region 1	IPR015661: Mitotic checkpoint serine/threonine protein kinase Bub1/Mitotic spindle checkpoint component Mad3; IPR017441: Protein kinase, ATP binding site; IPR000719: Protein kinase domain; IPR002290: Serine/threonine- / dual specificity protein kinase, catalytic domain; G3DSA:1.10.510.10: no description; IPR013212: Mad3/BUB1 homology region 1; IPR011009: Protein kinase-like domain; IPR008271: Ser…
comp3675_c0_seq1	1663	0.832767	7.91323e-14	0.765219	4.8041e-15	0.584595	7.22081e-07	1.63422	1.09715e-18	1	0	ostta08g00690	33.3	unnamed product	NA
comp3685_c0_seq1	2266	-0.31	0.134688	-0.55	1.84289e-12	1.44	1.35361e-47	1.08	3.549e-06	2	0	NA	NA	NA	NA
comp3692_c0_seq1	643	-0.2	0.318395	-0.42	0.00143584	-1.36	9.20577e-18	-1.61	1.6448e-22	0	2	NA	NA	NA	NA
comp3693_c0_seq1	343	1.99	3.6e-08	2.32	8.60111e-30	-0.04	1	-0.28	0.630115	2	0	NA	NA	NA	NA
comp3694_c0_seq1	1943	-0.06	0.696597	-0.34	0.000142676	1.93	2.80092e-60	1.41	3.48136e-09	2	0	NA	NA	NA	NA
comp3695_c0_seq1	1803	-0.4202	2.29125e-05	-0.76449	5.65947e-22	1.06274	7.81861e-22	1.12349	3.9181e-15	2	0	ostta04g04850	26.3	unnamed product	NA
comp3703_c1_seq1	1780	-0.71	2.23449e-12	-0.63	7.4208e-12	-0.41	0.00206926	-1.18	1.45048e-20	0	1	NA	NA	NA	NA
comp3708_c0_seq1	475	-1.14	4.02627e-19	-1.27	8.38793e-22	0.69	0.0515162	0.97	1.03835e-05	0	2	NA	NA	NA	NA
comp3709_c0_seq1	1283	0.26	0.0197945	0.57	9.92344e-11	1.01	1.40346e-13	0.85	1.48207e-08	1	0	NA	NA	NA	NA
comp3713_c0_seq1	2238	-1.53	2.00414e-62	-1.24	6.46868e-34	-1.83	0.00955456	-2.55	7.57845e-32	0	4	NA	NA	NA	NA
comp3714_c0_seq1	3423	-0.416637	0.000145752	-0.542235	1.83801e-09	-1.06849	2.2485e-31	-1.10602	3.86575e-17	0	2	ostta10g01120	28.1	P-loop containing nucleoside triphosphate hydrolase	PTHR23076: METALLOPROTEASE M41 FTSH; IPR003959: ATPase, AAA-type, core; IPR003960: ATPase, AAA-type, conserved site; IPR000642: Peptidase M41; IPR027417: P-loop containing nucleoside triphosphate hydrolase; SSF140990: FtsH protease domain-like; G3DSA:3.40.50.300: no description; IPR003593: AAA+ ATPase domain; G3DSA:1.10.8.60: no description
comp3715_c0_seq1	527	-0.498128	0.000284957	-0.308017	0.017384	-1.80222	1.77843e-33	-1.06613	2.84949e-11	0	2	ostta19g00170	24	Serine hydroxymethyltransferase	IPR015424: Pyridoxal phosphate-dependent transferase; IPR019798: Serine hydroxymethyltransferase, pyridoxal phosphate binding site; IPR001085: Serine hydroxymethyltransferase; IPR015421: Pyridoxal phosphate-dependent transferase, major region, subdomain 1; IPR015422: Pyridoxal phosphate-dependent transferase, major region, subdomain 2
comp3728_c0_seq1	373	1.1	1.69758e-11	1.02	5.92233e-11	-0.5	0.0243739	0.16	0.529838	2	0	NA	NA	NA	NA
comp3732_c0_seq1	808	0.058213	0.690646	0.120711	0.720813	-0.802887	1.86705e-08	-1.00431	6.27149e-14	0	1	ostta10g00230	25.4	Heat shock protein DnaJ, cysteine-rich domain	IPR008971: HSP40/DnaJ peptide-binding; IPR002939: Chaperone DnaJ, C-terminal; IPR001623: DnaJ domain; IPR001305: Heat shock protein DnaJ, cysteine-rich domain; IPR018253: DnaJ domain, conserved site; PTHR24076: FAMILY NOT NAMED; IPR012724: Chaperone DnaJ; G3DSA:2.60.260.20: no description
comp3735_c0_seq1	911	1.41	5.55132e-17	0.6	0.0101925	-1.58	2.43106e-30	-0.77	4.55187e-08	1	1	NA	NA	NA	NA
comp3738_c0_seq1	2937	-0.0422157	0.886228	-0.0542309	0.797081	0.761587	1.34297e-09	1.47203	2.61964e-23	1	0	ostta03g02750	187	Zinc finger, CCCH-type	IPR000571: Zinc finger, CCCH-type; PTHR12547: CCCH ZINC FINGER/TIS11-RELATED; SSF90229: CCCH zinc finger
comp3741_c0_seq1	2018	0.0647813	1	0.313913	0.000320703	1.12265	6.86369e-18	-0.129974	0.908826	1	0	ostta11g01950	100	unnamed product	NA
comp3743_c0_seq1	735	-1.18331	1.51208e-05	-1.53526	5.07482e-22	-1.50527	3.71177e-08	-1.37224	3.77045e-05	0	4	ostta09g03190	412	unnamed product	G3DSA:3.40.50.300: no description; PTHR19211: ATP-BINDING TRANSPORT PROTEIN-RELATED; IPR003593: AAA+ ATPase domain; IPR022374: ABC transporter, ATP-binding protein, ChvD; IPR003439: ABC transporter-like; IPR027417: P-loop containing nucleoside triphosphate hydrolase; PF12848: ABC_tran_2; IPR017871: ABC transporter, conserved site
comp3748_c0_seq1	4902	0.1413	0.247246	0.602066	7.58506e-14	1.25521	2.25865e-46	0.772422	2.06849e-09	1	0	ostta01g05070	27.5	Insulin-like growth factor binding protein, N-terminal	IPR001368: TNFR/NGFR cysteine-rich region; IPR011641: Tyrosine-protein kinase ephrin type A/B receptor-like; IPR000408: Regulator of chromosome condensation, RCC1; IPR006212: Furin-like repeat; IPR009030: Insulin-like growth factor binding protein, N-terminal; PTHR22870: REGULATOR OF CHROMOSOME CONDENSATION; IPR009091: Regulator of chromosome condensation 1/beta-lactamase-inhibitor protein II; G3…
comp3752_c0_seq1	1455	1.23447	5.79936e-12	1.81385	1.90561e-67	1.63388	3.77206e-40	1.85847	6.07444e-40	4	0	ostta10g03510	30.4	unnamed product	NA
comp3755_c0_seq1	559	-0.17	0.525936	-0.15	0.592934	-1.06	8.85012e-06	-0.61	0.125632	0	1	NA	NA	NA	NA
comp3760_c0_seq1	1107	0.339348	0.00221088	0.238222	0.0473824	-1.19485	5.49285e-25	-1.06893	1.41983e-13	0	2	ostta12g00080	83.1	MORN motif	G3DSA:2.20.110.10: no description; PTHR23084: PHOSPHATIDYLINOSITOL-4-PHOSPHATE 5-KINASE RELATED; IPR003409: MORN motif; SSF82185: Histone H3 K4-specific methyltransferase SET7/9 N-terminal domain
comp3763_c0_seq1	704	-0.885987	2.15939e-16	-0.684502	0.002218	0.381925	0.688289	-1.78605	1.05958e-12	0	1	ostta05g04530	76.2	unnamed product	IPR019616: Uncharacterised protein family Ycf54
comp3766_c0_seq1	363	-0.318449	0.120984	-0.0518217	0.958855	-1.71233	2.02617e-15	-0.851838	0.00868552	0	1	ostta03g02690	149	unnamed product	NA
comp3776_c0_seq1	1847	-0.2	0.299151	-0.55	3.13865e-11	1.27	3.74743e-30	0.97	0.000239983	1	0	NA	NA	NA	NA
comp3794_c0_seq1	1446	-0.13	0.376151	-0.5	3.1181e-09	1.02	3.56366e-19	0.92	2.97553e-11	1	0	NA	NA	NA	NA
comp3795_c0_seq1	875	-0.0885808	0.728294	-0.511664	1.83311e-05	1.30337	1.49855e-16	1.22415	3.18519e-05	2	0	ostta04g02300	125	Ysc84 actin-binding domain	IPR007461: Ysc84 actin-binding domain; PTHR15629: SH3YL1 PROTEIN
comp3798_c0_seq1	1284	-0.0272162	1	0.1453	0.305091	-0.502301	0.00136619	-1.65876	1.21143e-36	0	1	ostta01g05640	30.4	Tetratricopeptide repeat	SSF48452: TPR-like; PF13414: TPR_11; IPR011990: Tetratricopeptide-like helical; IPR013026: Tetratricopeptide repeat-containing domain; IPR019734: Tetratricopeptide repeat; PTHR23083: TETRATRICOPEPTIDE REPEAT PROTEIN, TPR
comp3802_c0_seq1	711	1.35	4.29224e-23	1.42	3.17656e-30	-0.17	0.508531	-0.04	0.939462	2	0	NA	NA	NA	NA
comp3805_c0_seq1	2319	-0.42366	0.0157697	-0.957043	1.05917e-34	1.19778	3.7084e-31	0.862217	8.54764e-05	1	0	ostta05g00810	105	Glycosyltransferase, DXD sugar-binding motif	IPR007577: Glycosyltransferase, DXD sugar-binding motif
comp3809_c0_seq1	901	0.3	0.0192946	0.78	5.05926e-13	1.26	1.63568e-16	2.04	5.2181e-37	2	0	NA	NA	NA	NA
comp3810_c0_seq1	2469	-0.39	0.0189685	-0.71	9.16331e-19	1.18	9.04814e-24	0.84	8.67265e-06	1	0	NA	NA	NA	NA
comp382_c0_seq1	2658	1.00982	5.93294e-12	-0.49511	8.85849e-08	0.478252	1.37208e-05	-0.504148	0.000347957	1	0	ostta05g03790	26.3	unnamed product	IPR000719: Protein kinase domain; IPR024604: Domain of unknown function DUF3635; PTHR32146: FAMILY NOT NAMED; IPR011009: Protein kinase-like domain
comp3821_c0_seq1	2637	0.193168	0.0747296	0.43026	4.1034e-07	1.1802	8.40094e-26	0.54701	9.46646e-05	1	0	ostta18g01150	49.6	Peptidase aspartic, active site	IPR021109: Aspartic peptidase; IPR001461: Peptidase A1; IPR001969: Peptidase aspartic, active site
comp3826_c0_seq1	3214	0.425655	2.64021e-05	1.05299	2.57065e-36	0.49312	5.06725e-06	0.0898412	0.772312	1	0	ostta01g02330	112	Uncharacterised domain UPF0066	IPR023370: Uncharacterised domain UPF0066, YaeB-like domain; PTHR12818: UNCHARACTERIZED; IPR001378: Uncharacterised domain UPF0066
comp3829_c0_seq1	2578	0.343982	0.00202955	0.773254	2.05201e-21	1.37083	2.6067e-41	0.666911	5.56555e-07	1	0	ostta07g03060	31.8	unnamed product	IPR019335: Conserved oligomeric Golgi complex subunit 7
comp3836_c0_seq1	1247	-1.03	5.14319e-23	-0.96	1.38463e-24	0.68	4.15414e-06	0.49	0.00195204	0	1	NA	NA	NA	NA
comp3843_c0_seq1	1614	-0.05	0.858532	-0.18	0.111192	1.42	2.60923e-25	1.38	4.30978e-21	2	0	NA	NA	NA	NA
comp385_c0_seq1	1038	-0.4	0.000546926	-0.37	0.000870384	-0.04	1	1.12	6.1809e-09	1	0	NA	NA	NA	NA
comp3852_c0_seq1	3857	0.0592013	0.837912	0.175311	0.153728	-0.848848	8.00853e-16	-1.32159	2.65373e-10	0	1	ostta04g04740	61.6	Thioredoxin-like fold	IPR002318: Alanine-tRNA ligase, class IIc; IPR018163: Threonyl/alanyl tRNA synthetase, class II-like, putative editing domain; IPR004046: Glutathione S-transferase, C-terminal; IPR018162: Alanine-tRNA ligase, class IIc, anti-codon-binding domain; IPR017933: Glutathione S-transferase/chloride channel, C-terminal; PTHR11777: ALANYL-TRNA SYNTHETASE; IPR004045: Glutathione S-transferase, N-terminal; …
comp386_c0_seq1	495	0.66	0.144665	1.32	0.000810848	-0.94	0.0232904	-0.37	0.22254	1	0	NA	NA	NA	NA
comp3861_c0_seq1	1330	-0.116622	0.469439	-0.149409	0.261483	0.329634	0.106908	1.49422	1.10256e-18	1	0	ostta11g00270	78.5	WD40/YVTN repeat-like-containing domain	IPR017986: WD40-repeat-containing domain; IPR015943: WD40/YVTN repeat-like-containing domain; IPR001680: WD40 repeat
comp3862_c0_seq1	1261	-0.452369	7.12143e-05	-0.509398	1.65589e-06	-0.913569	1.06798e-05	-1.6041	1.0926e-32	0	1	ostta15g01890	138	Thiolase-like, subgroup	IPR016039: Thiolase-like; IPR013747: 3-Oxoacyl-[acyl-carrier-protein (ACP)] synthase III C-terminal; PTHR32442: FAMILY NOT NAMED; IPR013751: 3-Oxoacyl-[acyl-carrier-protein (ACP)] synthase III; IPR016038: Thiolase-like, subgroup; IPR004655: 3-oxoacyl-[acyl-carrier-protein] synthase 3
comp3864_c0_seq1	2354	0.06	0.864562	0.09	0.542112	0.64	9.33392e-09	1.06	6.24475e-12	1	0	NA	NA	NA	NA
comp3876_c0_seq1	263	1.03	0.00148459	1.09	0.0122844	-0.41	0.809518	-0.04	1	1	0	NA	NA	NA	NA
comp3878_c0_seq1	2649	0.36083	0.00113936	0.575045	2.60464e-12	1.66132	6.42863e-55	1.61026	8.79223e-33	2	0	ostta05g02820	113	Oligosaccharyl transferase, STT3 subunit	IPR003674: Oligosaccharyl transferase, STT3 subunit; PTHR13872: 60S RIBOSOMAL PROTEIN L35
comp3879_c0_seq1	702	-0.68	3.71419e-05	-0.7	5.70756e-06	-0.99	3.53149e-08	-1.53	5.67643e-11	0	1	NA	NA	NA	NA
comp3882_c0_seq1	700	0.451214	0.00290904	1.02292	2.92702e-14	-0.68192	0.000563453	-0.869354	1.43761e-05	1	0	ostta08g01590	120	unnamed product	NA
comp3884_c0_seq1	979	-0.17	0.371008	-0.04	0.986283	-0.58	0.00147841	-1.2	2.08698e-18	0	1	NA	NA	NA	NA
comp3885_c0_seq1	1579	-0.0795663	0.756122	-0.027595	0.94444	-1.00911	9.87605e-19	-0.566446	0.0011982	0	1	ostta02g04280	119	unnamed product	NA
comp3887_c0_seq1	1557	1.37	2.41008e-10	-0.22	0.107076	0.55	7.30213e-06	-0.77	1.37512e-09	1	0	NA	NA	NA	NA
comp3899_c0_seq1	2008	-0.21577	0.0340536	0.173677	0.121758	1.09452	1.44492e-12	1.00198	1.07729e-10	2	0	ostta11g01400	57.9	DNA polymerase alpha, subunit B	IPR013627: DNA polymerase alpha, subunit B N-terminal; IPR016722: DNA polymerase alpha, subunit B; IPR007185: DNA polymerase alpha/epsilon, subunit B; PTHR23061: DNA POLYMERASE 2 ALPHA 70 KDA SUBUNIT
comp3904_c0_seq1	1278	-0.58	6.95475e-05	-0.04	0.912968	0.74	0.00012747	1.03	0.00214665	1	0	NA	NA	NA	NA
comp3905_c0_seq1	928	-0.11	0.673752	-0.21	0.171473	-1.06	3.88887e-07	-0.53	0.119814	0	1	NA	NA	NA	NA
comp3907_c0_seq1	2334	0.38	0.000349144	0.74	1.08672e-19	1.27	1.68578e-32	1.24	1.56946e-20	2	0	NA	NA	NA	NA
comp3914_c0_seq1	1045	0.803148	3.22154e-07	0.456462	0.00232975	-1.08087	1.24367e-19	-0.982424	5.71251e-08	0	1	ostta06g01870	76.2	unnamed product	G3DSA:3.40.50.300: no description; PTHR10285: URIDINE KINASE; IPR027417: P-loop containing nucleoside triphosphate hydrolase
comp3915_c0_seq1	315	-3.29	0.0286537	-Inf	0.000321062	-Inf	1	0.8	1	1	0	NA	NA	NA	NA
comp3916_c0_seq1	1365	0.75366	1.19615e-10	1.0836	1.27693e-29	0.407417	0.00151221	0.366728	0.0207435	1	0	ostta03g04170	110	BRCT domain	PTHR23081: RNA POLYMERASE II CTD PHOSPHATASE; IPR011947: FCP1-like phosphatase, phosphatase domain; IPR004274: NLI interacting factor; IPR001357: BRCT domain; IPR023214: HAD-like domain
comp392_c0_seq1	2113	-0.213151	0.200564	0.00283415	1	0.650204	0.000220638	-1.07972	5.15971e-16	0	1	ostta07g04390	366	unnamed product	G3DSA:3.40.50.300: no description; IPR003593: AAA+ ATPase domain; IPR013822: Signal recognition particle, SRP54 subunit, helical bundle; IPR000897: Signal recognition particle, SRP54 subunit, GTPase domain; IPR027417: P-loop containing nucleoside triphosphate hydrolase; G3DSA:1.20.120.140: no description; PTHR11564: GTPASE CONTAINING FAMILY OF SIGNAL RECOGNITION PARTICLE PROTEINS; IPR004390: Sign…
comp3921_c0_seq1	1887	-0.31	0.034175	-0.03	1	-0.39	0.0213325	-1.63	9.04709e-34	0	1	NA	NA	NA	NA
comp3926_c0_seq1	946	0.384601	0.0331923	-0.217976	0.260965	-1.10436	4.59334e-13	-0.68791	0.00465752	0	1	ostta05g04180	154	unnamed product	SSF88802: Pre-PUA domain; IPR015947: PUA-like domain; IPR005155: Ribosome biogenesis factor NIP7-like; IPR002478: Pseudouridine synthase/archaeosine transglycosylase; PTHR23415: CYCLIN-DEPENDENT KINASES REGULATORY SUBUNIT/60S RIBOSOME SUBUNIT BIOGENESIS PROTEIN NIP7; IPR016686: Ribosome biogenesis factor, NIP7
comp3928_c0_seq1	1036	-1.63193	1.37804e-14	-2.16975	5.17798e-26	-2.36912	1.43567e-46	-1.96063	8.26104e-43	0	4	ostta17g01220	80.3	Tetratricopeptide repeat	SSF48452: TPR-like; PF13414: TPR_11; IPR013105: Tetratricopeptide TPR2; IPR011990: Tetratricopeptide-like helical; IPR013026: Tetratricopeptide repeat-containing domain; IPR019734: Tetratricopeptide repeat; PTHR23083: TETRATRICOPEPTIDE REPEAT PROTEIN, TPR
comp3946_c0_seq1	3388	1.04188	2.54059e-21	1.0411	1.75456e-24	-0.370337	0.00130405	0.0476893	0.901628	2	0	ostta04g01770	192	RNA recognition motif domain, eukaryote	SSF54928: RNA-binding domain, RBD; PTHR24012: FAMILY NOT NAMED; IPR000504: RNA recognition motif domain; IPR012677: Nucleotide-binding, alpha-beta plait; IPR003954: RNA recognition motif domain, eukaryote
comp3955_c0_seq1	1076	0.650956	1.55776e-07	1.49405	1.72899e-36	-0.37189	0.00734728	-0.691136	4.07543e-06	1	0	ostta05g00900	24.4	Transmembrane protein TauE like	IPR002781: Transmembrane protein TauE like
comp397_c0_seq1	641	-2.18	0.00116389	-2.35	6.85538e-09	-3.55	0.000885621	-0.47	0.640737	0	3	NA	NA	NA	NA
comp3971_c0_seq1	904	-1.08552	1.89818e-19	-1.13352	1.99575e-12	-0.947559	6.60948e-08	-0.77623	1.232e-06	0	2	ostta06g00640	134	unnamed product	IPR001623: DnaJ domain
comp3976_c0_seq1	2231	1.53747	1.22512e-23	1.70946	1.66209e-63	-0.38561	0.00043152	-0.111231	0.667497	2	0	ostta08g01690	155	unnamed product	IPR005343: Nucleolar complex protein 2; IPR016024: Armadillo-type fold
comp3977_c0_seq1	2243	0.44	0.0043493	-1	6.81189e-36	-0.96	4.88441e-28	0.03	0.963445	0	0	NA	NA	NA	NA
comp3978_c0_seq1	788	1.51149	1.0714e-20	1.3276	1.88441e-23	-0.769494	0.000750184	-0.165617	0.497487	2	0	ostta14g00990	85.3	GTP-binding protein, ribosome biogenesis, YsxC	G3DSA:3.40.50.300: no description; IPR006073: GTP binding domain; IPR027417: P-loop containing nucleoside triphosphate hydrolase; IPR019987: GTP-binding protein, ribosome biogenesis, YsxC; PTHR11649: MSS1/TRME-RELATED GTP-BINDING PROTEIN
comp3980_c0_seq1	807	-0.3	0.0900271	0.17	0.608657	-1.15	0.053932	-2.05	6.41471e-12	0	1	NA	NA	NA	NA
comp3991_c0_seq1	2237	1.44	1.25156e-23	0.07	0.880628	-1.7	8.46116e-58	-1.09	8.34804e-17	1	2	NA	NA	NA	NA
comp3992_c0_seq1	1604	-0.885512	5.4493e-09	-0.961463	4.21828e-20	-0.736462	4.52348e-10	-1.0321	4.05642e-13	0	1	ostta05g04880	160	unnamed product	IPR002528: Multi antimicrobial extrusion protein; PTHR11206: MULTIDRUG RESISTANCE PROTEIN
comp3996_c0_seq1	3147	1.04	1.35986e-15	1.56	3.84174e-87	1.29	1.68849e-37	0.64	2.98207e-06	3	0	NA	NA	NA	NA
comp4002_c0_seq1	1316	-0.243511	0.382218	-0.655599	1.53073e-13	1.04237	2.90006e-15	0.865636	2.43716e-05	1	0	ostta09g02990	193	unnamed product	IPR006603: Cystinosin/ERS1p repeat; PF04193: PQ-loop
comp4007_c0_seq1	1423	-0.19	0.304686	0.31	0.014652	0.98	0.000660044	-1.67	8.302e-21	0	1	NA	NA	NA	NA
comp4014_c0_seq1	1615	0.9	2.72066e-12	1.19	1.65684e-37	0.21	0.1651	0.51	0.000483823	1	0	NA	NA	NA	NA
comp4015_c0_seq1	555	0.5	0.0272591	0.4	0.0153754	0.72	0.01863	1.15	3.88135e-07	1	0	NA	NA	NA	NA
comp4016_c0_seq1	1447	-0.454034	6.932e-06	0.0338026	0.867607	0.839942	0.0299933	-1.48144	1.31031e-20	0	1	ostta05g01070	61.6	Uroporphyrinogen decarboxylase (URO-D)	IPR006361: Uroporphyrinogen decarboxylase HemE; G3DSA:3.20.20.210: no description; PTHR21091: METHYLTETRAHYDROFOLATE:HOMOCYSTEINE METHYLTRANSFERASE RELATED; IPR000257: Uroporphyrinogen decarboxylase (URO-D); SSF51726: UROD/MetE-like
comp402_c0_seq1	745	-0.52	0.0180392	-0.57	0.0324244	-0.31	0.549147	-2	3.41637e-15	0	1	NA	NA	NA	NA
comp4020_c0_seq1	2091	-0.12	0.483515	-0.49	6.86358e-09	1.18	9.62918e-25	1.2	1.05575e-06	2	0	NA	NA	NA	NA
comp4022_c0_seq1	1168	-0.34	0.00649112	-0.66	5.58927e-13	1.08	4.55064e-13	1.57	3.52779e-19	2	0	NA	NA	NA	NA
comp4023_c1_seq1	863	1.41233	6.60127e-22	1.38116	1.57649e-31	-0.794629	1.30465e-09	-0.275063	0.156668	2	0	ostta12g01790	230	Eukaryotic rRNA processing	IPR008610: Eukaryotic rRNA processing
comp4026_c0_seq1	1101	-0.31	0.00614219	-0.25	0.0210932	0.94	5.25976e-09	1.06	1.61131e-11	1	0	NA	NA	NA	NA
comp4027_c0_seq1	5255	-0.07	0.735566	0.32	0.000206817	1.66	1.00632e-55	0.66	1.06736e-06	1	0	NA	NA	NA	NA
comp4037_c0_seq1	4838	-0.305614	0.00162918	-0.296662	0.000310044	1.01986	8.61707e-22	0.732578	8.2e-08	1	0	ostta01g02590	51.9	Mammalian uncoordinated homology 13, domain 2	IPR008528: Protein of unknown function DUF810; IPR014772: Mammalian uncoordinated homology 13, domain 2; PTHR31280: FAMILY NOT NAMED
comp4043_c0_seq1	764	0.513048	1.23268e-05	0.692074	1.24909e-10	1.1908	1.68725e-09	1.34785	2.28227e-14	2	0	ostta07g02700	86.8	unnamed product	IPR002041: Ran GTPase; IPR027417: P-loop containing nucleoside triphosphate hydrolase; IPR003578: Small GTPase superfamily, Rho type; G3DSA:3.40.50.300: no description; IPR005225: Small GTP-binding protein domain; IPR001806: Small GTPase superfamily; IPR003579: Small GTPase superfamily, Rab type; IPR020849: Small GTPase superfamily, Ras type; PS51419: RAB; PTHR24073: FAMILY NOT NAMED
comp405_c0_seq1	7958	-1.01563	0.000670791	-1.12856	0.00100181	0.859777	2.73596e-16	1.00044	0.00931082	1	2	ostta16g02120	91.8	EGF-like, conserved site	IPR001781: Zinc finger, LIM-type; SSF57716: Glucocorticoid receptor-like (DNA-binding domain); IPR000742: Epidermal growth factor-like domain; IPR009030: Insulin-like growth factor binding protein, N-terminal; PTHR24044: FAMILY NOT NAMED; IPR013032: EGF-like, conserved site; SSF57196: EGF/Laminin
comp4050_c0_seq1	3087	0.133619	0.519986	0.432959	5.95107e-07	0.691787	6.72888e-12	1.00514	4.26492e-13	1	0	ostta17g01730	28.1	Zinc finger, RING/FYVE/PHD-type	IPR019474: Ubiquitin conjugation factor E4, core; SSF57850: RING/U-box; IPR003613: U box domain; IPR013083: Zinc finger, RING/FYVE/PHD-type; PTHR13931: UBIQUITINATION FACTOR E4
comp4054_c0_seq1	2158	0.791644	5.17218e-09	0.339654	0.0240685	-1.07489	3.69012e-23	-0.173541	0.40703	0	1	ostta18g01110	273	Serine/threonine-specific protein phosphatase/bis(5-nucleosyl)-tetraphosphatase	IPR004843: Phosphoesterase domain; G3DSA:3.60.21.10: no description; SSF56300: Metallo-dependent phosphatases; IPR006186: Serine/threonine-specific protein phosphatase/bis(5-nucleosyl)-tetraphosphatase; PTHR11668: SERINE/THREONINE PROTEIN PHOSPHATASE
comp4055_c0_seq1	1051	1.02096	3.82419e-15	0.636232	6.96671e-08	0.194088	0.562215	0.423954	0.0199465	1	0	ostta01g02980	262	unnamed product	IPR005651: Uncharacterised protein family UPF0434/Trm112; PTHR12773: UPF0315 PROTEIN-RELATED ; G3DSA:2.20.25.10: no description
comp406_c0_seq1	825	1.08	2.66783e-15	0.71	6e-09	-0.1	0.92406	0.14	0.656474	1	0	NA	NA	NA	NA
comp4060_c0_seq1	1694	-0.02	1	-0.41	0.000173153	-1.01	1.05442e-11	-0.65	9.1959e-06	0	1	NA	NA	NA	NA
comp4067_c0_seq1	717	-0.11	0.922363	0.16	0.342935	2.02	3.97438e-10	1.17	1.73777e-07	2	0	NA	NA	NA	NA
comp4080_c0_seq1	531	0.24	0.202802	0.29	0.130377	0.37	0.294568	1.08	2.69254e-07	1	0	NA	NA	NA	NA
comp4085_c0_seq1	2441	-0.00812648	0.942084	0.292333	0.00177587	1.31529	2.38101e-39	-0.137614	0.708059	1	0	ostta04g00460	70.9	Kinesin, motor domain	IPR019821: Kinesin, motor region, conserved site; IPR027640: Kinesin-like protein; IPR027417: P-loop containing nucleoside triphosphate hydrolase; IPR001752: Kinesin, motor domain
comp4092_c0_seq1	579	0.8	0.00645362	1.01	4.7847e-06	-1	0.00134435	-0.24	0.468075	1	0	NA	NA	NA	NA
comp4108_c0_seq1	3342	-0.281482	0.0193651	-0.063552	0.796855	-1.60107	4.37762e-10	-2.25953	5.89946e-71	0	2	ostta01g00800	110	Short-chain dehydrogenase/reductase SDR	SSF51735: NAD(P)-binding Rossmann-fold domains; PTHR24322: FAMILY NOT NAMED; IPR020904: Short-chain dehydrogenase/reductase, conserved site; IPR016040: NAD(P)-binding domain; IPR002347: Glucose/ribitol dehydrogenase; IPR002198: Short-chain dehydrogenase/reductase SDR
comp4111_c0_seq1	1741	-0.49863	9.86259e-06	-0.572892	5.35908e-07	-0.114458	0.80017	-1.21445	1.17026e-20	0	1	ostta10g01610	110	Protein kinase-like domain	IPR017441: Protein kinase, ATP binding site; IPR002290: Serine/threonine- / dual specificity protein kinase, catalytic domain; G3DSA:3.30.200.20: no description; IPR011009: Protein kinase-like domain; IPR008271: Serine/threonine-protein kinase, active site; PTHR11584: SERINE/THREONINE PROTEIN KINASE; IPR000719: Protein kinase domain; G3DSA:1.10.510.10: no description
comp4112_c0_seq1	1207	-1.28	6.21919e-28	-1.82	2.75422e-70	-0.11	0.887321	0.63	0.000982488	0	2	NA	NA	NA	NA
comp4129_c0_seq1	5527	-0.133105	0.207237	0.133013	0.276715	0.630328	1.4699e-09	1.24811	5.00645e-21	1	0	ostta07g03210	260	unnamed product	G3DSA:3.40.50.300: no description; IPR006935: Helicase/UvrB domain; IPR014001: Helicase, superfamily 1/2, ATP-binding domain; IPR027417: P-loop containing nucleoside triphosphate hydrolase; IPR001650: Helicase, C-terminal; PTHR14025: FAMILY NOT NAMED
comp413_c0_seq1	1620	-0.11	0.762961	0.08	0.939805	1.49	1.28411e-07	0.99	9.84069e-07	1	0	NA	NA	NA	NA
comp4130_c0_seq1	585	0.0233744	0.963534	1.5853	2.51244e-09	1.3287	0.000448409	-1.49473	0.00466748	2	1	ostta18g00820	109	Beta-grasp domain	IPR001041: 2Fe-2S ferredoxin-type domain; IPR006058: 2Fe-2S ferredoxin, iron-sulphur binding site; IPR012675: Beta-grasp domain
comp4134_c0_seq1	2150	-0.404309	0.000582182	-0.196863	0.061478	1.07746	1.93615e-17	1.31005	4.41459e-06	2	0	ostta14g02050	62	NA	PTHR31409: FAMILY NOT NAMED; IPR028283: WASH complex subunit 7, C-terminal; IPR028282: WASH complex subunit 7, central domain; IPR028191: WASH complex subunit 7, N-terminal; IPR027307: WASH complex subunit 7
comp4137_c0_seq1	3678	0.0361173	1	0.561735	1.12778e-11	1.03229	7.86415e-24	1.12746	4.55719e-08	2	0	ostta03g01680	32.2	Helicase, C-terminal	PTHR13710: DNA HELICASE RECQ FAMILY MEMBER; IPR011991: Winged helix-turn-helix DNA-binding domain; IPR011545: DNA/RNA helicase, DEAD/DEAH box type, N-terminal; IPR027417: P-loop containing nucleoside triphosphate hydrolase; IPR018982: RQC domain; G3DSA:3.40.50.300: no description; IPR004589: DNA helicase, ATP-dependent, RecQ type; IPR014001: Helicase, superfamily 1/2, ATP-binding domain; IPR00165…
comp4140_c0_seq1	1582	0.426597	0.000126693	0.857145	4.30557e-19	1.47398	5.99516e-22	0.732648	1.683e-06	1	0	ostta15g00790	61.6	WW domain	IPR027237: Pre-mRNA-processing protein PRP40; IPR002713: FF domain; IPR001202: WW domain; PTHR11864: PRE-MRNA-PROCESSING PROTEIN PRP40; G3DSA:2.20.70.10: no description
comp4141_c0_seq1	1299	-0.7	0.252171	-0.36	0.568418	-1.6	5.79234e-27	0.46	0.771079	0	1	NA	NA	NA	NA
comp4151_c0_seq1	1315	-0.220574	0.153417	-0.549335	2.06608e-08	0.626458	2.04325e-05	1.29837	4.95582e-17	1	0	ostta11g01470	35.9	unnamed product	NA
comp4154_c0_seq1	2411	1.35	1.60121e-27	0.7	4.35182e-14	0.22	0.108565	0.47	0.0292172	1	0	NA	NA	NA	NA
comp4157_c0_seq1	661	0.73	8.314e-06	1.31	4.66199e-17	0.28	0.257401	0.44	0.158604	1	0	NA	NA	NA	NA
comp4158_c0_seq1	1476	-0.11	0.639607	-0.12	0.611975	-0.04	1	-1.03	3.37362e-14	0	1	NA	NA	NA	NA
comp416_c0_seq1	1434	1.80751	6.27624e-29	1.55017	1.70295e-38	-0.510068	3.46103e-05	-0.0636606	0.878009	2	0	ostta12g00280	122	unnamed product	SSF53335: S-adenosyl-L-methionine-dependent methyltransferases; PF13659: Methyltransf_26; G3DSA:3.40.50.150: no description
comp4163_c0_seq1	759	1.96178	1.04203e-21	1.67182	2.58044e-19	-0.648316	0.223257	-0.213312	0.457184	2	0	ostta08g03090	214	unnamed product	PTHR22847: WD40 REPEAT PROTEIN; IPR007148: Small-subunit processome, Utp12
comp4186_c0_seq1	2642	-0.267684	0.0257407	0.385587	1.15606e-05	1.1471	7.12881e-18	0.0142123	1	1	0	ostta03g02390	189	Polyprenyl synthetase	IPR008949: Terpenoid synthase; IPR000092: Polyprenyl synthetase; PTHR11525: FARNESYL-PYROPHOSPHATE SYNTHETASE
comp4189_c0_seq1	1818	-0.19	0.127825	-0.53	1.37522e-09	1.66	1.09144e-37	1.63	1.83038e-06	2	0	NA	NA	NA	NA
comp4197_c0_seq1	1375	1.46	2.27663e-22	0.06	0.916082	-0.88	2.06104e-08	-0.72	1.19419e-06	1	0	NA	NA	NA	NA
comp4199_c0_seq1	569	-0.53	0.00251201	-0.79	4.64047e-08	0.66	0.0665644	1.05	0.00179767	1	0	NA	NA	NA	NA
comp4202_c0_seq1	712	1.18	1.08018e-05	1.02	0.00592866	-2.12	1.60677e-14	-0.64	0.117924	2	1	NA	NA	NA	NA
comp4204_c0_seq1	417	0.05	0.986073	-0.6	0.00736739	-1.07	0.00378829	-0.47	0.110312	0	1	NA	NA	NA	NA
comp4207_c0_seq1	373	-0.74	0.0343521	-1.12	1.42755e-07	0.81	0.0207076	0.39	0.435461	0	1	NA	NA	NA	NA
comp4208_c0_seq1	2130	1.02939	4.31892e-21	0.757192	2.33653e-14	-0.799415	6.58052e-15	-0.334629	0.0265406	1	0	ostta09g01190	121	unnamed product	PTHR21228: FAST LEU-RICH DOMAIN-CONTAINING
comp4209_c0_seq1	1809	1.06648	8.58627e-10	1.03578	1.38377e-17	-1.36028	6.60975e-25	-0.245236	0.228078	2	1	ostta14g00780	112	Nucleolar, Nop52	IPR010301: Nucleolar, Nop52
comp4212_c0_seq1	1189	0.296223	0.108042	-0.351813	0.0230447	-2.14014	2.853e-31	-1.92169	2.39226e-26	0	2	ostta02g02790	67	DnaJ domain	PTHR24077: FAMILY NOT NAMED; IPR001623: DnaJ domain
comp4213_c0_seq1	581	0.38	0.136479	0.36	0.0957771	0.17	0.937571	1.03	3.3575e-05	1	0	NA	NA	NA	NA
comp4218_c0_seq1	1895	0.686852	7.42624e-05	1.04724	2.80061e-23	0.46619	0.00261843	0.626964	7.33991e-05	1	0	ostta04g02410	139	D123	IPR009772: D123
comp4219_c0_seq1	1325	0.195686	0.144574	0.969044	2.65481e-14	-0.751092	9.41872e-06	-1.65305	1.84036e-37	0	1	ostta11g02530	47.3	unnamed product	PF13369: Transglut_core2
comp422_c0_seq1	3971	0.140213	0.725909	0.762155	8.80672e-20	1.06856	2.86926e-25	0.386704	0.00778261	1	0	ostta14g00920	204	Helicase, C-terminal	IPR001162: UvrC family homology region; IPR006935: Helicase/UvrB domain; IPR000305: GIY-YIG nuclease superfamily; IPR027417: P-loop containing nucleoside triphosphate hydrolase; IPR004807: UvrABC system, subunit B; IPR024759: UvrB, YAD/RRR-motif-containing domain; G3DSA:3.40.50.300: no description; IPR014001: Helicase, superfamily 1/2, ATP-binding domain; IPR001650: Helicase, C-terminal
comp4222_c0_seq1	1642	-0.87	2.10262e-16	-1.28	5.11866e-31	-1.64	2.25887e-35	-0.89	2.5632e-10	0	2	NA	NA	NA	NA
comp4229_c0_seq1	1817	-1.46	4.21602e-32	-0.9	3.16921e-18	-1.18	3.06651e-18	-0.45	0.0667625	0	2	NA	NA	NA	NA
comp4233_c0_seq1	2014	0.81748	3.63113e-05	-1.00957	1.55949e-08	0.486289	3.03869e-05	-0.669991	0.0100894	0	1	ostta04g00190	86.8	Zinc finger, PHD-finger	IPR019786: Zinc finger, PHD-type, conserved site; IPR008984: SMAD/FHA domain; IPR013083: Zinc finger, RING/FYVE/PHD-type; PTHR10615: HISTONE ACETYLTRANSFERASE; IPR001965: Zinc finger, PHD-type; IPR011011: Zinc finger, FYVE/PHD-type; IPR000253: Forkhead-associated (FHA) domain; IPR019787: Zinc finger, PHD-finger
comp4237_c0_seq1	2915	-0.54	1.0638e-08	-0.7	1.88082e-13	1.35	4.16267e-33	1.43	4.31067e-15	2	0	NA	NA	NA	NA
comp4239_c0_seq1	1054	-0.41	0.000710288	-0.09	0.67246	0.01	1	1.12	8.23666e-07	1	0	NA	NA	NA	NA
comp424_c0_seq1	6896	0.46	0.00107426	0.22	0.230087	-1.03	1.35141e-31	-0.36	0.0158025	0	1	NA	NA	NA	NA
comp4255_c0_seq1	750	1.25	4.51224e-10	1.2	3.2546e-05	-0.38	0.156898	-0.33	0.119666	2	0	NA	NA	NA	NA
comp4257_c0_seq1	2543	0.020092	1	0.261338	0.00489954	1.23476	5.04199e-16	1.14725	4.96829e-14	2	0	ostta04g00450	38.6	MCM N-terminal domain	G3DSA:3.40.50.300: no description; IPR012340: Nucleic acid-binding, OB-fold; IPR001208: Mini-chromosome maintenance, DNA-dependent ATPase; IPR027417: P-loop containing nucleoside triphosphate hydrolase; IPR008048: DNA replication licensing factor Mcm; G3DSA:3.30.1640.10: no description; PTHR11630: DNA REPLICATION LICENSING FACTOR; IPR027925: MCM N-terminal domain
comp4258_c0_seq1	1159	-0.771061	0.000569222	-0.498464	2.30045e-05	-1.23754	1.79186e-13	-1.16198	1.41973e-13	0	2	ostta07g03520	24	unnamed product	PTHR24089: FAMILY NOT NAMED; IPR023395: Mitochondrial carrier domain; IPR018108: Mitochondrial substrate/solute carrier
comp426_c0_seq1	614	1.77	6.36021e-05	1.88	4.16123e-19	-0.52	0.0184042	-0.23	0.357422	2	0	NA	NA	NA	NA
comp4260_c0_seq1	524	-0.35	0.670556	-1.17	0.00386881	-2.11	0.000481957	-0.89	0.105787	0	2	NA	NA	NA	NA
comp4264_c0_seq1	3000	0.27846	0.0327393	-0.173278	0.110592	-1.05245	2.86192e-26	-0.441138	0.00285944	0	1	ostta03g03860	220	Aconitase/3-isopropylmalate dehydratase, swivel	IPR004404: Dihydroxy-acid dehydratase; IPR020558: Dihydroxy-acid/6-phosphogluconate dehydratase, conserved site; SSF143975: IlvD/EDD N-terminal domain-like; IPR000581: Dihydroxy-acid/6-phosphogluconate dehydratase; IPR015928: Aconitase/3-isopropylmalate dehydratase, swivel
comp4274_c0_seq1	910	0.529716	0.000512435	0.885251	5.19557e-10	0.958912	9.23347e-05	1.16752	9.62362e-09	1	0	ostta05g00910	76.7	Tetratricopeptide repeat	SSF48452: TPR-like; PF13414: TPR_11; IPR013105: Tetratricopeptide TPR2; IPR011990: Tetratricopeptide-like helical; IPR013026: Tetratricopeptide repeat-containing domain; IPR019734: Tetratricopeptide repeat; PTHR22904: TPR REPEAT CONTAINING PROTEIN
comp4279_c0_seq1	475	-0.03	1	0.26	0.369646	-1.09	0.000199351	0.04	0.983538	0	1	NA	NA	NA	NA
comp428_c0_seq1	3142	0.38862	0.00186458	0.642691	7.83234e-10	1.81923	2.34554e-32	0.712533	6.54384e-06	1	0	ostta01g05600	135	Exportin/Importin, Cse1-like	PTHR10997: IMPORTIN-7, 8, 11; IPR001494: Importin-beta, N-terminal domain; IPR005043: CAS/CSE, C-terminal; IPR011989: Armadillo-like helical; IPR016024: Armadillo-type fold; IPR013713: Exportin/Importin, Cse1-like
comp4280_c0_seq1	3167	-0.142051	0.334909	0.212903	0.0232972	1.09608	1.48812e-13	0.561526	0.000380627	1	0	ostta08g03690	34.1	unnamed product	PTHR10910: EUKARYOTE SPECIFIC DSRNA BINDING PROTEIN; IPR002466: Adenosine deaminase/editase
comp4281_c0_seq1	1653	-0.45	0.0196922	-0.62	3.05222e-12	1.19	1.56664e-15	1.09	3.0451e-05	2	0	NA	NA	NA	NA
comp4282_c0_seq1	3778	1.06258	1.0714e-20	0.818644	3.03012e-11	-0.40453	5.98872e-05	-0.0876219	0.801249	1	0	ostta04g04050	86.8	Armadillo-type fold	IPR007015: DNA polymerase V; IPR016024: Armadillo-type fold
comp4283_c0_seq1	2203	0.383734	0.00168305	0.686634	3.9281e-13	1.3734	6.72934e-24	1.33058	1.5424e-19	2	0	ostta07g00680	107	unnamed product	IPR026058: LIPIN family; IPR013209: LNS2, Lipin/Ned1/Smp2; IPR007651: Lipin, N-terminal; IPR023214: HAD-like domain
comp4284_c0_seq1	388	-0.0201112	1	0.821201	0.00012313	2.89995	1.35612e-06	0.438928	0.47563	1	0	ostta14g01880	143	DNA-binding HORMA	PTHR11842: MITOTIC SPINDLE ASSEMBLY CHECKPOINT PROTEIN MAD2; IPR027097: Mitotic spindle checkpoint protein Mad2; IPR003511: DNA-binding HORMA
comp4289_c0_seq2	2302	0.220593	0.186881	0.728135	2.92059e-12	1.40886	3.8376e-11	1.05689	2.97864e-07	2	0	ostta10g00640	192	DNA ligase, ATP-dependent, conserved site	IPR012340: Nucleic acid-binding, OB-fold; IPR012308: DNA ligase, ATP-dependent, N-terminal; IPR012310: DNA ligase, ATP-dependent, central; IPR016059: DNA ligase, ATP-dependent, conserved site; PTHR10459: DNA LIGASE; G3DSA:3.30.470.30: no description; G3DSA:3.30.1490.70: no description; IPR012309: DNA ligase, ATP-dependent, C-terminal; IPR000977: DNA ligase, ATP-dependent; SSF56091: DNA ligase/mRN…
comp4292_c0_seq1	599	0.0269992	1	-0.597239	9.82671e-05	-1.26022	8.17087e-06	-0.675435	0.0075051	0	1	ostta01g04410	90	Ribosomal protein L21	SSF141091: L21p-like; IPR001787: Ribosomal protein L21
comp4293_c0_seq1	556	0.64	0.100082	0.93	7.46883e-05	-1.11	4.44146e-05	-0.3	0.275845	0	1	NA	NA	NA	NA
comp4300_c0_seq1	1771	1.2329	1.91868e-20	0.0898941	0.719514	-1.36081	2.59608e-33	-0.715037	2.28164e-07	1	1	ostta01g01220	138	unnamed product	PTHR21228: FAST LEU-RICH DOMAIN-CONTAINING
comp4305_c0_seq1	1299	1.07	0.000165892	-0.87	8.52403e-08	-0.27	0.335197	-1.12	1.71547e-14	1	1	NA	NA	NA	NA
comp432_c0_seq1	1369	1.37	2.81482e-14	0.62	1.03533e-08	-1.03	3.5081e-17	-0.32	0.0658354	1	1	NA	NA	NA	NA
comp4320_c0_seq1	1074	-0.385622	0.0596922	-0.600681	0.000110363	-1.08438	4.50636e-05	-0.00947354	1	0	1	ostta03g01270	98.2	Rhodanese-like domain	IPR001763: Rhodanese-like domain
comp4322_c0_seq1	538	1.62	7.27616e-13	1.63	3.0705e-15	-0.81	0.0228228	-0.77	0.0136875	2	0	NA	NA	NA	NA
comp4323_c0_seq1	456	-1.09	2.62332e-08	-1.07	7.63124e-07	1.15	5.62344e-06	1.39	0.000398882	2	2	NA	NA	NA	NA
comp4324_c0_seq1	1289	0.16	0.76759	0.67	0.0187988	1.41	5.50504e-26	1.61	1.85187e-15	2	0	NA	NA	NA	NA
comp4325_c0_seq1	3591	1.14985	8.17474e-26	0.822665	1.326e-06	-0.498683	6.66279e-07	-0.280757	0.0822517	1	0	ostta13g01810	28.1	RNA (C5-cytosine) methyltransferase	IPR001678: Bacterial Fmu (Sun)/eukaryotic nucleolar NOL1/Nop2p; IPR018314: Bacterial Fmu (Sun)/eukaryotic nucleolar NOL1/Nop2p, conserved site; IPR023270: tRNA (C5-cytosine) methyltransferase, NCL1; SSF53335: S-adenosyl-L-methionine-dependent methyltransferases; IPR023267: RNA (C5-cytosine) methyltransferase; G3DSA:3.40.50.150: no description; PTHR22808: NCL1(YEAST)-RELATED NOL1/NOP2/FMU(SUN) DOM…
comp4326_c0_seq1	3247	1.10926	4.48812e-10	0.444804	8.05972e-06	-0.540864	3.10054e-07	-0.0670534	0.852665	1	0	ostta07g04040	33.6	unnamed product	IPR005554: Nrap protein
comp4327_c0_seq1	1119	0.32	0.0453849	0.9	2.75042e-09	-0.93	2.28703e-07	-1.37	2.29383e-14	0	1	NA	NA	NA	NA
comp4328_c0_seq1	1289	-0.930035	8.11761e-08	-0.810077	0.00330639	-0.492322	0.074089	-1.78419	2.81296e-26	0	1	ostta04g03620	95.8	Zinc finger, B-box	PTHR31319: FAMILY NOT NAMED; IPR010402: CCT domain; IPR000315: Zinc finger, B-box
comp4334_c0_seq1	6353	-0.419807	0.000202409	-0.147703	0.176849	1.00312	1.40344e-19	1.0279	2.65154e-14	2	0	ostta02g01860	159	Sister chromatid cohesion C-terminal domain	PTHR21704: NIPPED-B-LIKE PROTEIN (DELANGIN) SCC2-RELATED; IPR011989: Armadillo-like helical; IPR016024: Armadillo-type fold; IPR024986: Sister chromatid cohesion C-terminal domain; IPR026003: HEAT repeat associated with sister chromatid cohesion protein
comp434_c0_seq1	1328	-0.31	0.0129941	-0.04	1	1.52	4.79641e-09	-1.12	3.16612e-15	1	1	NA	NA	NA	NA
comp4341_c0_seq1	1246	-0.382679	0.0450946	-0.624818	5.24916e-11	1.51153	1.18308e-22	0.909771	0.000110502	1	0	ostta10g01290	135	unnamed product	IPR006639: Presenilin/signal peptide peptidase; IPR001108: Peptidase A22A, presenilin
comp4362_c0_seq1	1176	-0.932567	1.08526e-05	-0.921602	5.13081e-08	1.52466	1.21549e-23	1.1717	0.00043771	2	0	ostta09g03540	46	unnamed product	NA
comp4371_c0_seq1	1587	0.12	0.66116	0.09	0.64103	0.95	2.55975e-12	1.27	8.05224e-18	1	0	NA	NA	NA	NA
comp4378_c0_seq1	1125	-0.51	6.36193e-05	-0.42	0.00211056	-0.7	0.0166692	-1.2	4.82492e-15	0	1	NA	NA	NA	NA
comp4380_c0_seq1	472	-1.05	0.000104689	-1.05	0.000312986	-0.47	0.941169	-0.62	0.170615	0	2	NA	NA	NA	NA
comp4394_c0_seq1	853	-0.69	9.51526e-07	-0.51	9.28136e-05	-0.9	4.30851e-07	-1.15	4.54434e-08	0	1	NA	NA	NA	NA
comp4400_c0_seq1	1465	-0.28257	0.220544	-0.623952	1.54865e-10	1.39766	3.81054e-16	1.75176	4.4331e-25	2	0	ostta01g02110	44.1	unnamed product	NA
comp4401_c0_seq1	730	-0.59	0.0017151	-0.44	0.236193	2.26	5.90675e-07	0.77	0.00689367	1	0	NA	NA	NA	NA
comp4410_c0_seq1	1084	0.51	0.000824828	0.27	0.081584	0.47	0.0340031	1.17	1.47115e-10	1	0	NA	NA	NA	NA
comp4412_c0_seq1	1363	-0.569714	6.79996e-05	-1.02564	2.16518e-20	-0.364325	0.228748	0.0187435	1	0	1	ostta10g00050	163	NADP-dependent oxidoreductase domain	IPR001395: Aldo/keto reductase; IPR023210: NADP-dependent oxidoreductase domain
comp4415_c0_seq1	2747	-0.171646	0.159117	0.0903346	0.657816	-0.194102	0.421848	-1.68661	3.32032e-38	0	1	ostta12g02790	91.7	BRCT domain	IPR001357: BRCT domain
comp4416_c0_seq1	1634	0.236204	0.233449	0.2544	0.0644101	-0.907926	2.893e-10	-1.10503	6.53683e-16	0	1	ostta17g01340	181	Multi antimicrobial extrusion protein	IPR002528: Multi antimicrobial extrusion protein; PTHR11206: MULTIDRUG RESISTANCE PROTEIN; PF14667: Polysacc_synt_C
comp4423_c0_seq1	2596	0.310831	0.0486008	0.697838	1.61485e-09	0.555326	0.0588639	-1.09924	6.16342e-15	0	1	ostta07g02110	54.7	unnamed product	IPR000685: Ribulose bisphosphate carboxylase, large subunit, C-terminal; IPR017443: Ribulose bisphosphate carboxylase, large subunit, ferrodoxin-like N-terminal
comp4425_c0_seq1	1617	-0.0335898	0.950778	0.043769	0.881522	1.0037	5.58386e-10	1.21427	9.6604e-08	2	0	ostta03g04220	263	Histone acetyl transferase HAT1 N-terminal	IPR017380: Histone acetyltransferase type B, catalytic subunit; IPR000182: GNAT domain; IPR016181: Acyl-CoA N-acyltransferase; IPR019467: Histone acetyl transferase HAT1 N-terminal
comp4427_c0_seq1	3543	1.68724	6.90283e-30	1.70133	1.40651e-66	1.08909	7.89246e-19	1.39544	7.95981e-24	4	0	ostta03g00480	175	Cyclophilin-type peptidyl-prolyl cis-trans isomerase, conserved site	G3DSA:2.40.100.10: no description; IPR002130: Cyclophilin-like peptidyl-prolyl cis-trans isomerase domain; IPR026951: Peptidyl-prolyl cis-trans isomerase like 2; SSF57850: RING/U-box; IPR013083: Zinc finger, RING/FYVE/PHD-type; IPR020892: Cyclophilin-type peptidyl-prolyl cis-trans isomerase, conserved site; PTHR11071: PEPTIDYL-PROLYL CIS-TRANS ISOMERASE
comp4428_c0_seq1	908	1.43695	1.93698e-17	0.953215	4.87021e-10	-1.04697	4.7235e-08	-0.330452	0.0908192	1	1	ostta07g02900	234	unnamed product	PTHR12826: FAMILY NOT NAMED; IPR004087: K Homology domain; IPR004088: K Homology domain, type 1; SSF54791: Eukaryotic type KH-domain (KH-domain type I); G3DSA:3.30.1370.10: no description
comp4433_c0_seq1	1544	-0.77	1.31842e-10	-0.29	0.11403	-0.44	0.417092	-2.17	2.91096e-60	0	1	NA	NA	NA	NA
comp4442_c0_seq1	2021	0.066444	0.78434	0.899854	7.96264e-22	2.34204	6.9872e-36	1.50851	1.40004e-20	2	0	ostta10g00270	25.8	Bromodomain	PTHR22880: FALZ-RELATED BROMODOMAIN-CONTAINING PROTEINS; IPR001487: Bromodomain
comp4445_c0_seq1	2419	1.74523	2.73886e-23	1.48373	3.69756e-23	-0.709034	1.41781e-09	-0.690952	4.99572e-07	2	0	ostta03g00060	30.9	RNA (C5-cytosine) methyltransferase	PTHR22807: NOP2(YEAST)-RELATED NOL1/NOP2/FMU(SUN) DOMAIN-CONTAINING; IPR011023: Nop2p; IPR023267: RNA (C5-cytosine) methyltransferase; G3DSA:3.40.50.150: no description; IPR001678: Bacterial Fmu (Sun)/eukaryotic nucleolar NOL1/Nop2p; IPR018314: Bacterial Fmu (Sun)/eukaryotic nucleolar NOL1/Nop2p, conserved site; IPR023273: RNA (C5-cytosine) methyltransferase, NOP2; SSF53335: S-adenosyl-L-methioni…
comp4446_c0_seq1	946	0.1	0.951109	-0.19	0.514711	-1.54	3.05926e-08	-0.48	0.0530164	0	1	NA	NA	NA	NA
comp4448_c0_seq1	2503	-1.30632	6.85076e-28	-0.943133	1.13841e-15	-0.576796	2.47415e-06	-0.967138	3.22235e-13	0	1	ostta09g01830	33.1	unnamed product	G3DSA:3.30.1240.10: no description; IPR000150: Cof protein; IPR001757: Cation-transporting P-type ATPase; PTHR10000: PHOSPHOSERINE PHOSPHATASE; IPR023214: HAD-like domain
comp4452_c0_seq1	1660	0.404846	0.002572	1.01492	1.9325e-15	0.709236	0.000407767	-0.318614	0.0659449	1	0	ostta08g03120	31.3	unnamed product	PTHR31350: FAMILY NOT NAMED; PF13369: Transglut_core2
comp4455_c0_seq1	1522	-0.42	0.000346693	-0.35	0.000464824	0.39	0.0317434	1.97	0.00112504	1	0	NA	NA	NA	NA
comp4475_c0_seq1	1353	-0.21	0.322014	-0.58	5.46902e-08	1.63	5.90543e-19	1.07	0.00780641	2	0	NA	NA	NA	NA
comp4487_c0_seq1	291	-0.94	0.000107431	-1.2	5.47662e-07	0.16	1	1.66	1.66713e-05	1	1	NA	NA	NA	NA
comp449_c0_seq1	987	-0.20148	0.15979	0.0831652	0.735785	-0.244101	0.53018	-1.83568	2.16163e-40	0	1	ostta09g01280	140	unnamed product	G3DSA:3.40.50.300: no description; IPR001806: Small GTPase superfamily; PTHR24072: FAMILY NOT NAMED; IPR027417: P-loop containing nucleoside triphosphate hydrolase
comp4492_c0_seq1	412	0.39	0.242782	-0.19	0.716662	0.92	0.0252222	1.7	1.1e-08	1	0	NA	NA	NA	NA
comp4496_c0_seq1	1165	1.55432	1.15613e-22	1.3519	7.31321e-10	-1.04518	1.07618e-14	-0.510127	0.000849035	2	1	ostta15g02660	117	AATF leucine zipper-containing domain	IPR012617: Apoptosis-antagonizing transcription factor, C-terminal; IPR025160: AATF leucine zipper-containing domain; PTHR15565: AATF PROTEIN (APOPTOSIS ANTAGONIZING TRANSCRIPTION FACTOR)
comp4502_c0_seq1	344	-1.21	1.72372e-07	-1.48	7.89542e-07	-0.07	1	-0.49	0.330094	0	2	NA	NA	NA	NA
comp4508_c0_seq1	2178	0.343319	0.00387012	0.604397	5.65748e-09	1.68488	1.65919e-12	1.14052	4.39866e-13	2	0	ostta09g01660	68.9	unnamed product	NA
comp4514_c0_seq1	2296	1.45782	3.00942e-20	1.61551	1.95382e-46	0.189302	0.335068	0.182362	0.345965	2	0	ostta01g04980	99.1	Helicase, C-terminal	G3DSA:3.40.50.300: no description; IPR011545: DNA/RNA helicase, DEAD/DEAH box type, N-terminal; IPR014014: RNA helicase, DEAD-box type, Q motif; IPR014001: Helicase, superfamily 1/2, ATP-binding domain; IPR027417: P-loop containing nucleoside triphosphate hydrolase; IPR001650: Helicase, C-terminal; PTHR24031: FAMILY NOT NAMED
comp4516_c0_seq1	1909	0.18	0.447289	1	2.9174e-20	1.18	1.78819e-13	1.57	6.87716e-23	2	0	NA	NA	NA	NA
comp4517_c0_seq1	1763	0.242777	0.420204	0.300988	0.129424	-1.22016	1.61274e-22	0.122995	0.686049	0	1	ostta01g06390	98.7	Methylglyoxal synthase-like domain	IPR016193: Cytidine deaminase-like; IPR024051: AICAR transformylase domain; IPR002695: AICARFT/IMPCHase bienzyme; IPR011607: Methylglyoxal synthase-like domain
comp4518_c0_seq1	1351	-0.394148	0.000845185	-0.161285	0.639395	1.0862	0.000134076	-1.57448	1.86754e-17	1	1	ostta16g01900	83.5	Protein of unknown function DUF4336	IPR025638: Protein of unknown function DUF4336
comp4519_c0_seq1	872	-0.607954	0.0037268	-0.692821	8.92364e-06	-1.01556	2.17749e-06	-1.29682	2.58512e-17	0	2	ostta18g00850	87.2	unnamed product	PTHR11014: PEPTIDASE M20 FAMILY MEMBER
comp4523_c0_seq1	1857	0.275187	0.183502	0.379015	0.000666767	1.05896	3.1792e-13	0.652813	2.71816e-05	1	0	ostta03g04890	95.5	Glycosyl transferase, family 1	IPR013234: PIGA, GPI anchor biosynthesis; SSF53756: UDP-Glycosyltransferase/glycogen phosphorylase; IPR001296: Glycosyl transferase, family 1; PTHR12526: GLYCOSYLTRANSFERASE; G3DSA:3.40.50.2000: no description
comp4533_c0_seq1	498	0.17	0.954908	0.06	1	-1.57	1.18278e-05	-0.6	0.0343577	0	1	NA	NA	NA	NA
comp4540_c0_seq1	2008	1.5658	7.54853e-11	1.16275	2.25775e-10	-0.648896	7.07493e-08	-0.304694	0.0861666	2	0	ostta09g00785	181	hypothetical protein	NA
comp4542_c0_seq1	1157	-1.14	3.98583e-19	-1.64	1.36052e-41	-1.63	7.36858e-18	-0.99	7.51905e-10	0	3	NA	NA	NA	NA
comp4544_c0_seq1	698	-0.19	0.431692	-0.07	0.994197	1.8	0.000175419	-0.45	0.314997	1	0	NA	NA	NA	NA
comp4545_c0_seq1	1036	-0.36	0.01569	-0.86	1.77607e-15	1.89	2.38232e-10	3.24	4.31988e-36	2	0	NA	NA	NA	NA
comp4550_c0_seq1	1920	1.29986	7.87762e-19	1.33148	4.95359e-22	-1.17505	8.02901e-10	-0.584354	3.46027e-05	2	1	ostta04g00510	212	WD40 repeat	IPR000009: Protein phosphatase 2A, regulatory subunit PR55; IPR018067: Protein phosphatase 2A, regulatory subunit PR55, conserved site; IPR017986: WD40-repeat-containing domain; IPR001680: WD40 repeat; IPR015943: WD40/YVTN repeat-like-containing domain
comp4561_c0_seq1	1628	-0.0386635	0.933278	-0.0520795	0.897641	1.56469	2.23961e-18	1.60847	4.02291e-14	2	0	ostta07g04080	212	unnamed product	IPR017136: Uncharacterised conserved protein UCP037205
comp4571_c0_seq1	248	-0.37	0.466009	0.63	0.111218	-1.55	0.00290711	-0.78	0.0205025	0	1	NA	NA	NA	NA
comp4572_c0_seq1	1112	0.505367	0.000446464	0.334774	0.0275612	1.57071	1.01032e-15	-0.0236434	1	1	0	ostta04g02980	198	CAAX amino terminal protease	IPR003675: CAAX amino terminal protease; PTHR10794: ABHYDROLASE DOMAIN-CONTAINING PROTEIN
comp4573_c0_seq1	2367	1.19493	2.96192e-19	0.600331	5.3e-08	-0.269734	0.0978659	0.0378201	0.935569	1	0	ostta09g01210	70.3	unnamed product	IPR020103: Pseudouridine synthase, catalytic domain; IPR020119: Pseudouridine synthase TruD, conserved site; IPR001656: Pseudouridine synthase, TruD; IPR017091: Pseudouridine synthase TruD, eukaryotic; IPR011760: Pseudouridine synthase, TruD, insertion domain
comp4580_c0_seq1	5025	-1.09774	2.51345e-06	-1.35374	2.41804e-60	0.504538	3.90213e-06	1.70206	6.99433e-16	1	2	ostta05g00820	35	Parallel beta-helix repeat	IPR011050: Pectin lyase fold/virulence factor; IPR013783: Immunoglobulin-like fold; IPR003961: Fibronectin, type III; IPR006626: Parallel beta-helix repeat; IPR012334: Pectin lyase fold
comp4588_c0_seq1	2320	0.118217	0.60972	0.485368	8.27e-07	1.2396	2.91899e-16	0.943796	1.12722e-09	1	0	ostta11g01820	40.5	P-loop containing nucleoside triphosphate hydrolase	G3DSA:3.40.50.300: no description; PF14629: ORC4_C; PTHR12087: ORIGIN RECOGNITION COMPLEX SUBUNIT 4; IPR003593: AAA+ ATPase domain; PF13191: AAA_16; IPR027417: P-loop containing nucleoside triphosphate hydrolase
comp4599_c0_seq1	2090	-0.591234	0.000111884	-0.170829	0.458209	-0.25113	0.731842	-1.6911	8.06172e-29	0	1	ostta09g02540	31.3	unnamed product	IPR001128: Cytochrome P450; PTHR24305: FAMILY NOT NAMED; IPR002403: Cytochrome P450, E-class, group IV; IPR017972: Cytochrome P450, conserved site
comp4603_c0_seq1	1755	-0.2	0.228319	0.18	0.246989	1.33	1.30236e-11	0.21	0.405775	1	0	NA	NA	NA	NA
comp4608_c0_seq1	1613	1.22803	6.22216e-07	0.895287	1.62691e-07	-1.30924	3.6559e-23	-0.285915	0.101714	1	1	ostta16g02347	270	NA	G3DSA:3.40.50.300: no description; IPR011545: DNA/RNA helicase, DEAD/DEAH box type, N-terminal; IPR014014: RNA helicase, DEAD-box type, Q motif; IPR014001: Helicase, superfamily 1/2, ATP-binding domain; IPR027417: P-loop containing nucleoside triphosphate hydrolase; IPR001650: Helicase, C-terminal; PTHR24031: FAMILY NOT NAMED
comp461_c0_seq1	1637	1.053	1.66635e-25	0.998538	9.50378e-31	0.856796	5.19489e-13	1.2552	9.4116e-20	2	0	ostta03g03340	76.2	Cyclophilin-type peptidyl-prolyl cis-trans isomerase, conserved site	G3DSA:2.40.100.10: no description; IPR024936: Cyclophilin-type peptidyl-prolyl cis-trans isomerase; IPR002130: Cyclophilin-like peptidyl-prolyl cis-trans isomerase domain; IPR020892: Cyclophilin-type peptidyl-prolyl cis-trans isomerase, conserved site; PTHR11071: PEPTIDYL-PROLYL CIS-TRANS ISOMERASE
comp4610_c0_seq1	2308	1.40151	1.50504e-31	1.0315	2.96791e-23	-0.395334	0.00153992	0.0761888	0.852569	2	0	ostta01g02250	66.6	DNA-directed RNA polymerase III subunit Rpc5	IPR006886: DNA-directed RNA polymerase III subunit Rpc5; PTHR12069: DNA-DIRECTED RNA POLYMERASES III 80 KDA POLYPEPTIDE (RNA POLYMERASE III SUBUNIT 5)
comp4612_c0_seq1	1943	-0.15	0.443616	-0.31	0.0348916	-1.17	8.11901e-13	-0.46	0.0100164	0	1	NA	NA	NA	NA
comp4618_c0_seq1	2105	1.1253	1.74899e-07	0.318457	0.11895	-1.28469	2.51693e-29	-1.03308	1.65467e-14	1	2	ostta03g03100	25.8	GTP-binding protein Obg/CgtA	G3DSA:3.40.50.300: no description; IPR006169: GTP1/OBG domain; IPR015349: GTP-binding protein GTP1/OBG, C-terminal; IPR006073: GTP binding domain; IPR006074: GTP1/OBG, conserved site; IPR027417: P-loop containing nucleoside triphosphate hydrolase; PTHR11702: DEVELOPMENTALLY REGULATED GTP-BINDING PROTEIN-RELATED; IPR014100: GTP-binding protein Obg/CgtA
comp4620_c0_seq1	446	0.74	0.000971478	1.02	9e-08	0.42	0.383179	1.27	4.90751e-08	2	0	NA	NA	NA	NA
comp4629_c0_seq1	331	0.73	0.0496057	0.33	0.416477	1.12	0.00171127	0.74	0.14173	1	0	NA	NA	NA	NA
comp4630_c0_seq1	437	-0.72	0.072852	-0.66	0.160867	1.73	1.02427e-10	0.38	0.542262	1	0	NA	NA	NA	NA
comp4631_c0_seq1	1496	1.43358	3.39311e-09	0.94844	1.05411e-12	-0.48157	0.00213963	-0.469898	0.00317386	1	0	ostta07g01810	218	unnamed product	PTHR19865: U3 SMALL NUCLEOLAR RNA INTERACTING PROTEIN 2; IPR017986: WD40-repeat-containing domain; IPR019775: WD40 repeat, conserved site; IPR001680: WD40 repeat; IPR015943: WD40/YVTN repeat-like-containing domain; IPR020472: G-protein beta WD-40 repeat
comp464_c0_seq1	895	-0.18	0.461565	-0.29	0.0270363	-1.35	9.30966e-19	-1.25	3.44719e-18	0	2	NA	NA	NA	NA
comp4640_c0_seq1	1041	1.64	2.70185e-20	1.38	7.40503e-23	-0.85	4.16544e-08	-0.34	0.042623	2	0	NA	NA	NA	NA
comp4656_c0_seq1	1384	-0.85383	0.00329563	-0.801026	0.0267803	-1.06428	9.57765e-12	-1.16856	0.0414876	0	1	ostta11g01980	181	P-loop containing nucleoside triphosphate hydrolase	PTHR23076: METALLOPROTEASE M41 FTSH; IPR003959: ATPase, AAA-type, core; IPR000642: Peptidase M41; IPR027417: P-loop containing nucleoside triphosphate hydrolase; SSF140990: FtsH protease domain-like; G3DSA:3.40.50.300: no description; IPR003593: AAA+ ATPase domain; G3DSA:1.10.8.60: no description
comp466_c0_seq1	2580	-0.22	0.0938953	-0.4	1.111e-06	1.18	5.12438e-30	0.78	1.84368e-08	1	0	NA	NA	NA	NA
comp4664_c0_seq1	1282	1.2	3.11334e-13	0.6	1.11573e-06	-0.65	1.45682e-05	-0.1	0.764002	1	0	NA	NA	NA	NA
comp4666_c0_seq1	652	0.09	1	-0.46	0.0685097	-1	0.000369719	0.23	0.60659	0	0	NA	NA	NA	NA
comp468_c0_seq1	4619	-0.0429435	0.793198	0.153215	0.229926	1.26762	7.81799e-44	0.680721	1.66206e-06	1	0	ostta15g01420	34.5	NA	IPR017441: Protein kinase, ATP binding site; G3DSA:3.30.200.20: no description; IPR002290: Serine/threonine- / dual specificity protein kinase, catalytic domain; IPR011989: Armadillo-like helical; IPR008271: Serine/threonine-protein kinase, active site; IPR011009: Protein kinase-like domain; PTHR24360: MAPKK/MEKK; IPR000719: Protein kinase domain; G3DSA:1.10.510.10: no description; IPR020635: Tyr…
comp4685_c0_seq1	524	1.11	0.0016367	2.12	3.31378e-17	0.49	0.208117	0.77	0.000849035	2	0	NA	NA	NA	NA
comp4687_c0_seq1	422	-0.0512523	1	-0.906604	0.00442702	-1.70198	8e-09	-1.66731	1.17565e-12	0	2	ostta11g03140	111	unnamed product	NA
comp469_c0_seq1	2976	0.83	6.08286e-10	0.12	0.466706	-1.12	3.29774e-29	0.21	0.248905	0	1	NA	NA	NA	NA
comp4692_c0_seq1	1308	1.45	7.95478e-34	2	5.26635e-50	0.32	0.233148	0.04	1	2	0	NA	NA	NA	NA
comp4695_c0_seq1	374	1.48	0.00365308	0.19	1	-1.63	0.185283	-0.92	0.322243	1	0	NA	NA	NA	NA
comp4697_c0_seq1	1499	-1.09	7.69667e-16	-1.06	3.89493e-15	-0.35	0.2983	-2.17	3.27415e-51	0	3	NA	NA	NA	NA
comp4699_c0_seq1	1301	-0.0925138	0.838071	0.180012	0.548794	-1.6478	9.09815e-16	-1.59772	1.49786e-19	0	2	ostta07g02725	31.8	hypothetical protein	IPR017441: Protein kinase, ATP binding site; G3DSA:3.30.200.20: no description; IPR002290: Serine/threonine- / dual specificity protein kinase, catalytic domain; IPR017892: Protein kinase, C-terminal; IPR000961: AGC-kinase, C-terminal; IPR008271: Serine/threonine-protein kinase, active site; IPR011009: Protein kinase-like domain; IPR000719: Protein kinase domain; G3DSA:1.10.510.10: no description…
comp4705_c0_seq1	2322	-1.05	6.72745e-15	-0.52	1.40941e-06	-0.07	1	-0.37	0.0298044	0	1	NA	NA	NA	NA
comp4712_c0_seq1	719	-1.28	0.000310032	-0.86	0.172093	1.06	0.00231095	1.11	0.022305	1	1	NA	NA	NA	NA
comp4715_c0_seq1	1491	1.13172	3.71022e-09	0.572601	0.000298001	-1.05626	4.12653e-11	-0.716209	1.12657e-05	1	1	ostta08g04210	53.3	unnamed product	G3DSA:3.40.50.300: no description; IPR006073: GTP binding domain; IPR019987: GTP-binding protein, ribosome biogenesis, YsxC; IPR027417: P-loop containing nucleoside triphosphate hydrolase; PTHR11649: MSS1/TRME-RELATED GTP-BINDING PROTEIN
comp4718_c0_seq1	1633	-0.846894	9.25946e-10	-1.00625	5.51283e-20	-0.935257	1.59843e-10	-0.200018	0.57388	0	1	ostta09g03870	125	unnamed product	PTHR19375: HEAT SHOCK PROTEIN 70KDA; IPR018181: Heat shock protein 70, conserved site; G3DSA:3.30.420.40: no description; IPR013126: Heat shock protein 70 family; G3DSA:3.30.30.30: no description; SSF53067: Actin-like ATPase domain
comp4722_c0_seq1	1199	1.26194	0.000934906	0.296102	0.0480054	-0.497895	0.000660634	-0.0485416	1	1	0	ostta06g02520	98.2	unnamed product	IPR001781: Zinc finger, LIM-type; SSF57716: Glucocorticoid receptor-like (DNA-binding domain); PTHR24209: FAMILY NOT NAMED; IPR022087: Protein DA1 like
comp4725_c0_seq1	626	-1.85	1.7511e-05	-1.97	0.0142971	1.12	4.65829e-06	0.52	0.499121	1	1	NA	NA	NA	NA
comp4727_c0_seq1	661	1.04	3.67767e-07	0.62	0.000110363	1.29	9.64033e-09	1.19	1.18221e-09	3	0	NA	NA	NA	NA
comp4729_c0_seq1	750	1.15	1e-09	0.34	0.117984	-0.6	0.0247442	-0.06	0.911223	1	0	NA	NA	NA	NA
comp4732_c0_seq1	2146	0.01	0.991192	0.23	0.0775626	1.85	1.08076e-22	0.67	0.000159968	1	0	NA	NA	NA	NA
comp4736_c0_seq1	4743	-1.85	1.1581e-09	-1.64	0.01807	1.42	3.5518e-09	1.01	0.0229278	1	1	NA	NA	NA	NA
comp4739_c0_seq1	1265	-0.628079	0.000284202	-2.26131	3.34257e-62	-3.64142	4.00858e-76	-2.8229	1.73878e-56	0	3	ostta04g00640	35.9	Oxoglutarate/iron-dependent dioxygenase	IPR006620: Prolyl 4-hydroxylase, alpha subunit; IPR005123: Oxoglutarate/iron-dependent dioxygenase; PTHR10869: PROLYL 4-HYDROXYLASE ALPHA SUBUNIT
comp4746_c0_seq1	859	1	6.77166e-12	0.97	2.2229e-10	1.48	2.89284e-09	1.53	1.10135e-15	2	0	NA	NA	NA	NA
comp475_c0_seq1	3769	-0.383194	0.00193132	-0.533461	2.08603e-11	-0.956345	1.58278e-25	-1.06828	1.18417e-17	0	1	ostta07g00280	110	unnamed product	IPR018163: Threonyl/alanyl tRNA synthetase, class II-like, putative editing domain; IPR002320: Threonine-tRNA ligase, class IIa; IPR002314: Aminoacyl-tRNA synthetase, class II (G/ H/ P/ S), conserved domain; PTHR11451: TRNA SYNTHETASE-RELATED; G3DSA:3.30.54.20: no description; IPR006195: Aminoacyl-tRNA synthetase, class II; IPR012947: Threonyl/alanyl tRNA synthetase, SAD; SSF55681: Class II aaRS …
comp4764_c0_seq1	1199	1.54338	5.78058e-11	1.12254	2.75416e-13	-0.923673	1.01261e-08	-0.380734	0.0568438	2	0	ostta03g05370	185	P60-like	IPR011687: P60-like; IPR011211: Tumour suppressor protein Gltscr2
comp4768_c0_seq1	1538	0.06	0.756122	0.13	0.436038	1.02	2.56044e-06	0.09	0.778967	1	0	NA	NA	NA	NA
comp4771_c0_seq1	344	0.51	0.494403	0.07	1	-1.34	0.00693989	0.81	0.0443152	0	1	NA	NA	NA	NA
comp4773_c0_seq1	1589	0.63	4.8633e-05	0.37	0.0605831	1.08	2.25389e-08	1.4	9.8223e-14	2	0	NA	NA	NA	NA
comp4779_c0_seq1	952	1.24192	1.8051e-11	0.766268	5.06252e-09	0.840869	3.13639e-05	0.987331	4.35533e-08	1	0	ostta07g04050	75.3	unnamed product	SSF54928: RNA-binding domain, RBD; IPR000504: RNA recognition motif domain; IPR012677: Nucleotide-binding, alpha-beta plait; IPR001876: Zinc finger, RanBP2-type; PTHR23139: RNA-BINDING PROTEIN
comp4789_c0_seq1	591	0.96	0.0103769	0.09	0.902847	-1.66	5.32398e-09	-0.65	0.00981907	0	1	NA	NA	NA	NA
comp4794_c0_seq1	940	-0.526855	0.00240404	0.148956	0.697377	-0.343797	0.60867	-1.08752	2.42593e-08	0	1	ostta17g00440	38.6	unnamed product	NA
comp4799_c0_seq1	255	-0.03	1	0.23	0.96007	-0.7	0.942492	-2.17	2.58846e-05	0	1	NA	NA	NA	NA
comp4802_c0_seq1	550	0.39	0.270156	0.55	0.0527958	-0.28	0.986435	1.23	9.60677e-06	1	0	NA	NA	NA	NA
comp4805_c0_seq1	484	-0.25	0.907935	0	1	-0.95	0.0480829	-1.06	3.35706e-05	0	1	NA	NA	NA	NA
comp4807_c0_seq1	209	-1.42	0.00401166	-1.22	0.0151356	-0.37	0.947244	-0.98	0.0927806	0	1	NA	NA	NA	NA
comp481_c0_seq1	6582	1.14296	1.96053e-08	0.818031	2.84283e-06	-0.705174	2.24038e-15	-0.19424	0.318931	1	0	ostta08g00800	179	unnamed product	IPR022125: U3 small nucleolar RNA-associated protein 10; IPR012954: BP28, C-terminal domain; IPR016024: Armadillo-type fold; PTHR13457: BAP28
comp4810_c0_seq1	887	1.14988	5.87631e-10	0.665871	3.19225e-05	-0.159196	0.780857	0.233376	0.357921	1	0	ostta05g04990	98.7	unnamed product	SSF54928: RNA-binding domain, RBD; IPR000504: RNA recognition motif domain; PF14259: RRM_6; IPR012677: Nucleotide-binding, alpha-beta plait; PTHR24011: FAMILY NOT NAMED
comp4812_c0_seq1	537	2.19494	5.6375e-10	1.01692	0.0158214	-1.20205	1.32824e-07	-0.846338	5.17243e-06	1	1	ostta05g03900	135	unnamed product	IPR001356: Homeobox domain; IPR009057: Homeodomain-like; PTHR24329: FAMILY NOT NAMED
comp4813_c0_seq1	2460	0.43	0.0115146	0.91	1.25576e-11	1.34	1.32268e-18	0.84	9.75555e-05	1	0	NA	NA	NA	NA
comp4818_c0_seq1	510	-0.21	0.608031	0.23	0.489767	-1.53	4.47925e-06	-0.92	0.000309952	0	1	NA	NA	NA	NA
comp4825_c0_seq1	457	1.02	5.596e-06	0.45	0.0572254	0.15	1	0.18	0.741016	1	0	NA	NA	NA	NA
comp4829_c0_seq1	470	1.34289	3.90154e-05	0.71017	0.0279277	-0.988918	0.0573644	0.149723	0.835352	1	0	ostta07g01730	111	unnamed product	PTHR23002: ZINC FINGER CCHC DOMAIN CONTAINING PROTEIN; IPR001878: Zinc finger, CCHC-type
comp4831_c0_seq1	1784	1.12897	5.44942e-10	1.15597	3.79971e-14	-0.536422	0.00116517	-0.542043	0.00104567	2	0	ostta16g02375	104	NA	IPR020094: Pseudouridine synthase I, TruA, N-terminal; IPR020103: Pseudouridine synthase, catalytic domain; IPR020097: Pseudouridine synthase I, TruA, alpha/beta domain; IPR020095: Pseudouridine synthase I, TruA, C-terminal; IPR001406: Pseudouridine synthase I, TruA
comp4833_c0_seq1	465	0.7	0.591803	-0.72	0.0350069	1.13	0.00414511	-0.76	0.00149304	1	0	NA	NA	NA	NA
comp4834_c0_seq1	1009	1.69276	1.13097e-19	0.420482	0.192362	-0.250699	0.399378	0.728215	0.00023321	1	0	ostta05g03420	50.1	unnamed product	SSF53335: S-adenosyl-L-methionine-dependent methyltransferases; IPR015507: Ribosomal RNA large subunit methyltransferase E; G3DSA:3.40.50.150: no description; IPR002877: Ribosomal RNA methyltransferase FtsJ domain
comp4838_c0_seq1	2860	-0.0310649	0.980756	0.136071	0.334852	1.17999	1.09917e-11	1.99441	2.41867e-20	2	0	ostta12g01020	34.5	P-loop containing nucleoside triphosphate hydrolase	G3DSA:3.40.50.300: no description; IPR001208: Mini-chromosome maintenance, DNA-dependent ATPase; IPR012340: Nucleic acid-binding, OB-fold; IPR003593: AAA+ ATPase domain; IPR018525: Mini-chromosome maintenance, conserved site; IPR027417: P-loop containing nucleoside triphosphate hydrolase; PTHR11630: DNA REPLICATION LICENSING FACTOR
comp4839_c0_seq1	1213	-0.299073	0.761512	-1.49575	0.00121863	0.393662	0.274968	-0.801988	0.125378	0	1	ostta08g00900	53.3	unnamed product	IPR027417: P-loop containing nucleoside triphosphate hydrolase; IPR027640: Kinesin-like protein; IPR001752: Kinesin, motor domain
comp4841_c0_seq1	948	-0.588123	0.0148089	-1.06409	1.45367e-06	-0.167556	0.96321	-0.490073	0.219457	0	1	ostta13g02250	37.3	Mitochondrial substrate/solute carrier	PTHR24089: FAMILY NOT NAMED; IPR002067: Mitochondrial carrier protein; IPR023395: Mitochondrial carrier domain; IPR018108: Mitochondrial substrate/solute carrier
comp4851_c0_seq1	536	1.61	7.34858e-09	1.61	3.89494e-11	-0.33	0.557904	0.07	0.961586	2	0	NA	NA	NA	NA
comp4856_c0_seq1	3652	0.905274	4.65811e-10	1.08933	2.44665e-25	-0.237479	0.217577	-0.0226773	1	1	0	ostta09g03530	35	unnamed product	G3DSA:3.40.50.300: no description; IPR014001: Helicase, superfamily 1/2, ATP-binding domain; IPR027417: P-loop containing nucleoside triphosphate hydrolase; IPR001650: Helicase, C-terminal; PTHR10799: SWI/SNF-RELATED MATRIX-ASSOCIATED ACTIN-DEPENDENT REGULATOR OF CHROMATIN SUBFAMILY-RELATED; IPR000330: SNF2-related
comp4860_c0_seq1	2250	-1.56836	8.07663e-19	-1.12529	0.0009959	0.381608	0.454739	0.479636	0.389204	0	2	ostta06g01360	66.1	unnamed product	PTHR23213: FORMIN-RELATED; IPR015425: Formin, FH2 domain; IPR008936: Rho GTPase activation protein; IPR000198: Rho GTPase-activating protein domain
comp4869_c0_seq1	551	0.29	0.803028	0.76	0.0245065	0.89	0.063992	1.36	4.41459e-06	1	0	NA	NA	NA	NA
comp4873_c0_seq1	2421	0.03	1	0.37	0.00299391	1.02	6.34422e-10	1.6	5.52891e-22	2	0	NA	NA	NA	NA
comp4875_c0_seq1	941	0.81	8.67907e-06	0.8	2.17873e-06	1.99	2.91808e-08	0.35	0.306327	1	0	NA	NA	NA	NA
comp4882_c0_seq1	279	0.69	0.190026	0.54	0.552264	-2.49	0.0119847	-1.24	0.000913697	0	1	NA	NA	NA	NA
comp4887_c0_seq1	350	-1.95	8.1094e-10	-1.9	5.85312e-10	-3.88	0.000125971	-1.74	0.001685	0	4	NA	NA	NA	NA
comp4889_c0_seq1	447	-1.45	0.000265188	-2.33	5.43989e-06	-0.35	0.954552	-0.69	0.298598	0	2	NA	NA	NA	NA
comp489_c0_seq1	4118	-0.428143	4.26721e-06	0.0663673	0.769129	1.4592	1.74921e-42	0.177524	0.35888	1	0	ostta10g03490	97.3	Protein kinase-like domain	IPR017441: Protein kinase, ATP binding site; PTHR24058: DUAL SPECIFICITY PROTEIN KINASE; IPR002290: Serine/threonine- / dual specificity protein kinase, catalytic domain; G3DSA:3.30.200.20: no description; IPR011009: Protein kinase-like domain; IPR008271: Serine/threonine-protein kinase, active site; IPR000719: Protein kinase domain; G3DSA:1.10.510.10: no description
comp4891_c0_seq1	230	0.79	0.485378	1.95	0.00604456	-0.13	1	0.12	1	1	0	NA	NA	NA	NA
comp4894_c0_seq1	1936	-0.44	0.00371588	-0.68	1.42699e-09	1.6	3.7801e-20	1.75	1.57814e-12	2	0	NA	NA	NA	NA
comp490_c0_seq1	2029	-1.01	7.75688e-16	-0.97	5.75401e-21	-0.8	2.41995e-11	-0.49	0.0162081	0	1	NA	NA	NA	NA
comp4904_c0_seq1	1316	1.62	3.08181e-17	1.34	7.94993e-17	-0.07	1	0.33	0.118246	2	0	NA	NA	NA	NA
comp491_c0_seq1	1855	-0.67	9.35896e-10	-1.08	4.18533e-19	-0.49	0.000363998	-0.88	5.18858e-11	0	1	NA	NA	NA	NA
comp4915_c0_seq1	1103	-0.03	1	0.13	0.902684	-1.16	0.00306361	0.18	0.728342	0	1	NA	NA	NA	NA
comp4920_c0_seq1	286	-1.03	0.00353588	-0.49	0.317375	-0.61	0.597128	-0.19	0.952989	0	1	NA	NA	NA	NA
comp4921_c0_seq1	1472	1.62403	9.53901e-17	1.4588	4.11239e-13	-0.917746	1.93791e-07	-0.601925	0.000166136	2	0	ostta16g00990	31.3	NMD3	PTHR12746: NONSENSE-MEDIATED MRNA DECAY PROTEIN 3; IPR007064: NMD3
comp4923_c0_seq1	1091	1.31569	1.27161e-12	1.5207	4.8799e-16	-0.687394	0.00102786	-0.503268	0.0127734	2	0	ostta10g00320	567	Helicase, C-terminal	IPR011545: DNA/RNA helicase, DEAD/DEAH box type, N-terminal; IPR025313: Domain of unknown function DUF4217; IPR000629: RNA helicase, ATP-dependent, DEAD-box, conserved site; IPR027417: P-loop containing nucleoside triphosphate hydrolase; PTHR24031: FAMILY NOT NAMED; G3DSA:3.40.50.300: no description; IPR014014: RNA helicase, DEAD-box type, Q motif; IPR014001: Helicase, superfamily 1/2, ATP-bindin…
comp4924_c0_seq1	384	-0.05	1	0.81	0.0147003	1.79	0.19546	2.93	9.95226e-06	1	0	NA	NA	NA	NA
comp4927_c0_seq1	990	0.7	0.0233753	0.54	0.0166012	-1.47	2.9736e-10	-0.73	0.00470347	0	1	NA	NA	NA	NA
comp4933_c0_seq1	1309	-1.2	1.10887e-08	-1.3	1.15604e-09	-1.19	1.15838e-11	-0.4	0.247325	0	3	NA	NA	NA	NA
comp4934_c0_seq1	260	-1.22	0.000468781	-1.33	0.0656664	-1.45	0.0445734	0.66	0.581721	0	1	NA	NA	NA	NA
comp4935_c0_seq1	441	2.22	0.000303138	4.05	1.0913e-09	1.03	0.124456	1.15	0.0576874	2	0	NA	NA	NA	NA
comp4948_c0_seq1	1522	-0.56	0.0285225	-0.84	2.01396e-12	1.24	3.44478e-10	1.35	1.47829e-12	2	0	NA	NA	NA	NA
comp4953_c0_seq1	2152	1.05907	8.52378e-10	0.734272	9.09415e-05	-0.780744	1.04695e-07	-0.487883	0.00210736	1	0	ostta08g01480	85.4	unnamed product	IPR023397: S-adenosyl-L-methionine-dependent methyltransferase, MraW, recognition domain; G3DSA:3.40.50.150: no description; IPR001876: Zinc finger, RanBP2-type; SSF54928: RNA-binding domain, RBD; PF13893: RRM_5; IPR002903: Ribosomal RNA small subunit methyltransferase H; IPR000504: RNA recognition motif domain; SSF90209: Ran BP2/NZF zinc finger-like; SSF53335: S-adenosyl-L-methionine-dependent m…
comp4954_c0_seq1	229	0.15	1	0.42	0.623241	1.53	0.228479	2.15	0.00196194	1	0	NA	NA	NA	NA
comp4955_c0_seq1	1136	0.8	0.00211317	1.89	3.75265e-22	1.08	0.0011685	-0.1	0.855123	2	0	NA	NA	NA	NA
comp4957_c0_seq1	1144	-0.567372	0.0141157	-0.40196	0.0496767	0.705742	0.0185462	1.39001	6.96395e-10	1	0	ostta12g00450	88.6	START-like domain	SSF55961: Bet v1-like; IPR023393: START-like domain; IPR005031: Streptomyces cyclase/dehydrase
comp4959_c0_seq1	698	-1.15	3.43442e-05	-0.03	1	-2.07	1.7025e-06	-0.83	0.0185345	0	2	NA	NA	NA	NA
comp4960_c0_seq1	1273	2.25	3.83884e-13	1.68	2.01288e-19	-0.9	5.32319e-07	-0.47	0.0120905	2	0	NA	NA	NA	NA
comp4965_c0_seq1	319	-1.28	0.00256202	-2.04	0.000613012	-1.34	0.580184	-0.6	0.589106	0	2	NA	NA	NA	NA
comp4979_c0_seq1	1837	0.79	0.000143636	0.52	0.00536837	-1.15	4.78824e-11	-0.6	0.00047201	0	1	NA	NA	NA	NA
comp4980_c0_seq1	1289	1.11	2.60715e-10	1.96	1.30333e-10	-0.21	0.99202	-1.48	6.601e-06	2	1	NA	NA	NA	NA
comp4981_c0_seq1	1790	-1.63	0.00015247	-1.71	0.0158508	-0.55	0.650003	-0.63	0.503052	0	1	NA	NA	NA	NA
comp4983_c0_seq1	1455	1.55	5.75456e-11	0.1	0.859278	0.34	0.182077	0.24	0.295825	1	0	NA	NA	NA	NA
comp4984_c0_seq1	427	0.96	0.0438043	0.78	0.0730247	0.39	0.731842	1.54	2.52696e-05	1	0	NA	NA	NA	NA
comp4986_c0_seq1	766	1.23158	0.000149962	0.344318	0.263831	-0.985376	0.000703199	0.0655032	0.927866	1	0	ostta07g02070	108	unnamed product	IPR019310: rRNA-processing protein EFG1
comp4987_c0_seq1	1959	-0.49277	0.00085799	-0.205596	0.234894	0.918947	0.000249821	1.08182	6.26407e-07	1	0	ostta01g01000	38.6	Tetratricopeptide repeat	SSF48452: TPR-like; PF13414: TPR_11; IPR011990: Tetratricopeptide-like helical; PTHR12558: CELL DIVISION CYCLE 16,23,27; SSF81901: HCP-like; IPR013026: Tetratricopeptide repeat-containing domain; IPR019734: Tetratricopeptide repeat; PF12895: Apc3
comp4997_c0_seq1	1260	0.87	7.36377e-07	0.85	6.59485e-08	1.46	7.49062e-09	0.97	1.26687e-05	1	0	NA	NA	NA	NA
comp4998_c0_seq1	324	-1.13	0.00467121	0.13	1	0.76	0.369866	0.19	0.838342	0	1	NA	NA	NA	NA
comp5000_c0_seq1	1279	2.08281	7.95994e-16	1.71607	1.82141e-08	-0.947541	1.22675e-05	-0.565319	0.00275971	2	0	ostta04g02020	84.9	tRNA-dihydrouridine synthase, conserved site	IPR013785: Aldolase-type TIM barrel; IPR001269: tRNA-dihydrouridine synthase; SSF51395: FMN-linked oxidoreductases; IPR018517: tRNA-dihydrouridine synthase, conserved site
comp5002_c0_seq1	2269	0.39948	0.0846824	1.05942	3.94385e-15	0.752141	6.21502e-05	0.61823	0.000386412	1	0	ostta06g04180	137	unnamed product	IPR004843: Phosphoesterase domain; IPR025733: Iron/zinc purple acid phosphatase-like C-terminal domain; PTHR22953: ACID PHOSPHATASE RELATED; PS51257: PROKAR_LIPOPROTEIN; IPR008963: Purple acid phosphatase-like, N-terminal; SSF56300: Metallo-dependent phosphatases; G3DSA:3.60.21.10: no description
comp5006_c0_seq1	244	-1.4	0.00217462	-2.62	2.08751e-06	0.43	0.941536	0.24	0.922033	0	2	NA	NA	NA	NA
comp5015_c0_seq1	682	-0.76	0.0111984	-0.39	0.498984	-1.2	0.00693918	-0.58	0.530068	0	1	NA	NA	NA	NA
comp5027_c0_seq1	636	0.95	0.00207169	1.05	2.4433e-05	0.31	0.796968	1.23	3.58334e-06	2	0	NA	NA	NA	NA
comp5028_c0_seq1	357	0.55	0.556447	0.86	0.0723886	-1.6	0.00492865	-0.18	0.908007	0	1	NA	NA	NA	NA
comp5030_c0_seq1	1190	-0.971268	0.0105948	-0.259837	0.646197	0.420734	0.383767	1.45505	0.000241902	1	0	ostta01g05630	92.7	Helicase, C-terminal	G3DSA:2.40.50.40: no description; IPR003889: FY-rich, C-terminal; IPR003888: FY-rich, N-terminal; IPR027417: P-loop containing nucleoside triphosphate hydrolase; IPR000953: Chromo domain/shadow; IPR000330: SNF2-related; G3DSA:3.40.50.300: no description; IPR014001: Helicase, superfamily 1/2, ATP-binding domain; IPR016197: Chromo domain-like; IPR001650: Helicase, C-terminal; PTHR10799: SWI/SNF-REL…
comp5034_c0_seq1	1026	-2.01	0.000161636	-2.47	0.125587	-1.32	0.253147	-0.96	0.393251	0	1	NA	NA	NA	NA
comp5036_c0_seq1	893	-0.322863	0.391229	-0.626708	0.0513963	-1.27998	0.00527196	-0.334054	0.578149	0	1	ostta01g00420	60.6	Mitochondrial substrate/solute carrier	PTHR24089: FAMILY NOT NAMED; PS51257: PROKAR_LIPOPROTEIN; IPR023395: Mitochondrial carrier domain; IPR018108: Mitochondrial substrate/solute carrier
comp5038_c0_seq1	280	-1.59	0.00112769	-1.27	0.131176	-0.96	0.35825	-0.4	0.735751	0	1	NA	NA	NA	NA
comp5040_c0_seq1	494	-0.56	0.13511	-0.56	0.158711	2.04	0.0223894	2.65	6.19831e-06	1	0	NA	NA	NA	NA
comp5047_c0_seq1	1261	0.34	0.195997	-0.15	0.521282	1.09	7.843e-06	1.19	1.55564e-08	2	0	NA	NA	NA	NA
comp5052_c0_seq1	1381	1.73	5.27446e-13	4.12	1.57227e-39	2.62	4.88441e-28	1.31	2.16272e-13	4	0	NA	NA	NA	NA
comp5056_c0_seq1	1656	-1.47	3.28868e-09	-1.22	0.000174043	0.91	7.119e-06	1.39	0.0105978	0	2	NA	NA	NA	NA
comp5059_c0_seq1	865	-1.69307	2.10035e-09	-1.48328	4.09781e-10	0.0835159	1	2.76396	0.000690651	1	2	ostta11g02520	73.9	Protein of unknown function DUF833	IPR008551: Protein of unknown function DUF833
comp5063_c0_seq1	405	1.27	0.0402587	1.03	0.249995	-1.58	0.000233301	-0.76	0.0231521	0	1	NA	NA	NA	NA
comp5065_c0_seq1	478	-0.72	0.0743069	-0.4	0.401329	0.34	0.850851	2.43	0.000381698	1	0	NA	NA	NA	NA
comp5067_c0_seq1	1497	-0.340551	0.0905974	-0.289086	0.164929	2.50068	5.41937e-17	2.97175	9.33576e-27	2	0	ostta07g02050	34.1	unnamed product	IPR022035: Phosphorylated CTD interacting factor 1, WW domain; PTHR21727: PHOSPHORYLATED CTD INTERACTING FACTOR 1
comp5069_c0_seq1	460	-0.73	0.725482	-1.63	6.79582e-06	0.39	0.832456	-0.68	0.429061	0	1	NA	NA	NA	NA
comp5076_c0_seq1	383	-1.11	0.00762498	0.04	1	-2.11	0.421848	0.97	0.592577	0	1	NA	NA	NA	NA
comp5079_c0_seq1	1414	1.44	7.83583e-09	0.31	0.327937	-0.87	0.00212186	-0.54	0.0135591	1	0	NA	NA	NA	NA
comp5080_c0_seq1	1248	0.54	0.0405189	-0.11	0.772738	1.47	7.37289e-06	2.43	0.00108027	2	0	NA	NA	NA	NA
comp5081_c0_seq1	450	2.31343	0.014653	0.372279	0.799076	-1.33413	0.00227096	-1.00231	0.055972	0	1	ostta04g04930	132	Nucleotide-binding, alpha-beta plait	SSF54928: RNA-binding domain, RBD; PTHR24012: FAMILY NOT NAMED; IPR000504: RNA recognition motif domain; IPR012677: Nucleotide-binding, alpha-beta plait
comp5086_c0_seq1	1481	1.65187	4.27261e-07	2.08098	5.03596e-13	-0.774062	0.000723112	-0.797	0.0700859	2	0	ostta10g02520	154	unnamed product	PTHR12202: UNCHARACTERIZED
comp5093_c0_seq1	311	0.79	0.220418	0.35	0.848552	-0.46	0.97141	3.07	0.000243933	1	0	NA	NA	NA	NA
comp5095_c0_seq2	1174	1.84	0.00105132	1.23	0.00942434	0.1	1	0.59	0.243881	2	0	NA	NA	NA	NA
comp5096_c0_seq1	536	-1.71	2.16831e-05	-0.2	0.875046	0.01	1	0.54	0.455639	0	1	NA	NA	NA	NA
comp5097_c0_seq1	211	-0.47	1	-3.25	0.0079262	-Inf	1	0.87	0.869154	0	1	NA	NA	NA	NA
comp510_c0_seq1	2342	0.86	9.25475e-12	1.14	2.33746e-31	0.79	1.02064e-07	0.54	0.000764712	1	0	NA	NA	NA	NA
comp5101_c0_seq1	303	0.68	0.635751	0.06	1	-0.41	1	1.7	0.00280663	1	0	NA	NA	NA	NA
comp5105_c0_seq1	641	-1.92	8.41062e-05	-3.14	0.135359	-1.36	0.528421	0.83	0.574281	0	1	NA	NA	NA	NA
comp5106_c0_seq1	1136	0.74	0.000128221	0.87	6.37025e-05	1.21	0.000200629	0.72	0.00844853	1	0	NA	NA	NA	NA
comp5110_c0_seq1	549	0.61	0.112229	1.33	2.78722e-05	1.65	0.000132377	1.75	0.000137541	3	0	NA	NA	NA	NA
comp5112_c0_seq1	339	-0.07	1	-1.89	9.89992e-05	-0.66	0.582683	-0.09	1	0	1	NA	NA	NA	NA
comp5117_c0_seq1	285	0.35	0.921889	-0.22	1	1.31	0.145265	1.46	0.00502883	1	0	NA	NA	NA	NA
comp5118_c0_seq1	1220	-0.26	0.23917	0.34	0.239491	3.69	1.53112e-08	2.3	4.05412e-06	2	0	NA	NA	NA	NA
comp5125_c0_seq1	349	-2.46	8.06185e-06	-1.48	0.00164953	-2.76	0.062287	1.35	0.814214	0	2	NA	NA	NA	NA
comp5134_c0_seq1	314	-0.78	0.410065	-2.18	0.00123343	0.59	0.857468	0.67	0.743281	0	1	NA	NA	NA	NA
comp5146_c0_seq1	566	-2.02	1.48393e-05	-1.31	0.0966999	-1.33	0.353118	-0.38	0.831546	0	1	NA	NA	NA	NA
comp5149_c0_seq1	1178	0.100552	1	1.06275	0.00112958	-0.436107	0.703952	-0.471714	0.445723	1	0	ostta14g00090	47.8	Armadillo-type fold	IPR005612: CCAAT-binding factor; IPR016024: Armadillo-type fold; PTHR12048: CCAAT-BINDING FACTOR-RELATED
comp5171_c0_seq1	707	-0.84	0.0721626	-2.37	1.20245e-06	-1.34	0.00445554	-0.62	0.200385	0	2	NA	NA	NA	NA
comp5172_c0_seq1	1443	1.6	4.55642e-13	2.41	5.45132e-19	2.08	0.0495852	-1.18	0.00434795	2	1	NA	NA	NA	NA
comp5185_c0_seq1	434	-1.38	0.00558677	-1.55	0.232831	-Inf	0.781555	3.06	0.216261	0	1	NA	NA	NA	NA
comp5187_c0_seq1	2030	0.00192935	1	0.484294	0.00859041	1.15271	0.000123516	1.1863	1.01006e-06	2	0	ostta11g00400	340	DNA glycosylase	IPR011257: DNA glycosylase; PTHR15074: 5-METHYLCYTOSINE G/T MISMATCH-SPECIFIC DNA GLYCOSYLASE
comp5188_c0_seq1	2596	-0.13	1	-0.05	1	-1.05	2.89746e-05	0.9	0.465535	0	1	NA	NA	NA	NA
comp5194_c0_seq1	1548	0.65	0.136233	0.26	0.697229	1.77	8.30118e-07	1.57	7.82871e-06	2	0	NA	NA	NA	NA
comp5203_c0_seq1	1616	-1.27218	1.43284e-11	-0.920862	3.64057e-07	0.234319	0.863333	0.742763	0.0117491	0	1	ostta06g01240	36.8	unnamed product	NA
comp5205_c0_seq1	396	-2.76	0.0062731	-1.59	0.130914	-1.49	1	-2.11	0.161484	0	1	NA	NA	NA	NA
comp5219_c0_seq1	731	-1.02956	0.0425781	-1.6722	2.08415e-07	-0.232488	0.980588	-0.231366	0.865775	0	1	ostta07g01700	106	unnamed product	PTHR19211: ATP-BINDING TRANSPORT PROTEIN-RELATED; G3DSA:3.40.50.300: no description; IPR003593: AAA+ ATPase domain; IPR003439: ABC transporter-like; IPR027417: P-loop containing nucleoside triphosphate hydrolase; PF12848: ABC_tran_2; IPR017871: ABC transporter, conserved site
comp523_c0_seq1	2841	-0.98	0.0881948	-0.8	0.0013147	-1.97	4.7036e-41	-0.3	0.857919	0	1	NA	NA	NA	NA
comp5236_c0_seq1	2524	-0.161716	1	0.303499	0.432473	1.44138	0.00550568	0.168826	0.840413	1	0	ostta04g02030	29.9	Leucine-rich repeat, ribonuclease inhibitor subtype	PTHR24114: FAMILY NOT NAMED; G3DSA:3.80.10.10: no description; IPR018247: EF-Hand 1, calcium-binding site; IPR011992: EF-hand domain pair; IPR002048: EF-hand domain; SSF52047: RNI-like; SSF47473: EF-hand; PF13516: LRR_6; IPR003590: Leucine-rich repeat, ribonuclease inhibitor subtype
comp5238_c0_seq1	1506	0.205404	0.582783	1.20332	1.187e-06	0.259508	0.857468	1.59506	9.36744e-09	2	0	ostta09g00650	63.4	hypothetical protein	NA
comp5242_c0_seq1	420	1.87	0.000275417	1.41	0.00173028	0.11	1	0.21	0.908007	2	0	NA	NA	NA	NA
comp5245_c0_seq1	658	-3.76	7.57412e-15	-4.11	1.71274e-06	-0.85	0.906934	-3.16	1.5281e-11	0	3	NA	NA	NA	NA
comp5249_c0_seq1	357	-0.57	0.613196	1.72	0.00201189	-0.46	1	1.25	0.244297	1	0	NA	NA	NA	NA
comp5261_c0_seq1	280	0.9	0.283215	0.87	0.320412	Inf	0.0246544	Inf	0.00036407	1	0	NA	NA	NA	NA
comp5278_c0_seq1	276	-1.43	0.110466	-2.52	0.0231852	1.2	1	-4.85	0.000942423	0	1	NA	NA	NA	NA
comp5279_c0_seq1	453	-0.53	0.54985	0.02	1	0.73	0.380345	1.62	0.000411942	1	0	NA	NA	NA	NA
comp5286_c0_seq1	257	-2.4	4.75302e-05	-1.79	0.00811358	0.94	0.949806	-0.35	1	0	2	NA	NA	NA	NA
comp5290_c0_seq1	2836	1.07449	0.0723717	1.07106	0.00122171	1.36765	3.32932e-08	0.561399	0.00314874	2	0	ostta02g04360	64.3	Pyruvate, phosphate dikinase	IPR008279: PEP-utilising enzyme, mobile domain; SSF56059: SSF56059; PTHR22931: PTHR22931; G3DSA:1.20.80.30: G3DSA:1.20.80.30; IPR010121: Pyruvate, phosphate dikinase; IPR013815: ATP-grasp fold, subdomain 1; IPR015813: Pyruvate/Phosphoenolpyruvate kinase-like domain; IPR002192: Pyruvate phosphate dikinase, PEP/pyruvate-binding; IPR018274: PEP-utilising enzyme, active site; G3DSA:1.10.189.10: G3DSA…
comp5301_c0_seq1	1739	-0.67	0.241956	-0.66	0.179944	-2.04	7.18742e-08	0.41	0.809888	0	1	NA	NA	NA	NA
comp5304_c0_seq1	654	-0.9	0.151768	-1.48	0.00640407	-0.07	1	0.57	0.431426	0	1	NA	NA	NA	NA
comp5305_c0_seq1	1682	-2.92007	5.89939e-16	-3.79291	1.05062e-16	-3.583	0.000700977	-0.861458	0.051149	0	3	ostta05g04370	68.4	unnamed product	G3DSA:3.40.50.300: no description; IPR003593: AAA+ ATPase domain; IPR003439: ABC transporter-like; IPR027417: P-loop containing nucleoside triphosphate hydrolase; IPR013525: ABC-2 type transporter; PTHR19241: ATP-BINDING CASSETTE TRANSPORTER
comp5311_c0_seq1	279	-0.74	0.728776	-2.58	0.000209727	0.25	1	Inf	0.226211	0	1	NA	NA	NA	NA
comp5321_c0_seq1	407	-0.73	0.291631	0.71	0.629675	-1.93	0.99202	-1.38	0.00875585	0	1	NA	NA	NA	NA
comp5337_c0_seq1	727	1.43	0.03724	0.9	0.0112451	3.04	2.75502e-08	2.04	1.34449e-06	2	0	NA	NA	NA	NA
comp5345_c0_seq1	216	-2.17	0.00936676	-1.15	0.22109	2.01	0.485398	Inf	0.0738272	0	1	NA	NA	NA	NA
comp5346_c0_seq1	266	-2.48	0.00156583	-2.54	0.0624261	-Inf	0.281754	-1.64	0.27161	0	1	NA	NA	NA	NA
comp5349_c0_seq1	2128	-0.538318	0.28527	0.435737	0.328089	0.321795	0.642339	-1.49683	1.14841e-11	0	1	ostta08g00090	83.5	unnamed product	IPR018966: VTC domain; IPR003807: Domain of unknown function DUF202; PTHR10783: XENOTROPIC AND POLYTROPIC RETROVIRUS RECEPTOR 1-RELATED
comp5354_c0_seq1	276	-3.07	0.000332331	0.04	1	0.86	1	-1.28	0.682702	0	1	NA	NA	NA	NA
comp5369_c0_seq1	3012	-1.43908	0.00392827	-0.647804	0.090574	-0.18456	0.759377	0.396618	0.103404	0	1	ostta03g05770	35	unnamed product	NA
comp5370_c0_seq1	292	-2.34	0.00379538	-0.54	0.659747	2.44	0.347106	1.46	0.808473	0	1	NA	NA	NA	NA
comp5375_c0_seq1	928	-1.34	0.0166481	0.09	1	3.53	0.00148439	0.69	0.439195	1	0	NA	NA	NA	NA
comp542_c0_seq1	1545	0.0584268	0.935872	0.0332635	0.907924	1.51452	9.13888e-16	1.49074	2.72092e-17	2	0	ostta11g02070	105	UAA transporter	IPR013657: UAA transporter; PTHR10778: SOLUTE CARRIER FAMILY 35 MEMBER B
comp5422_c0_seq1	1368	0.241501	0.850289	2.07973	2.14261e-07	2.74133	4.305e-06	2.29755	3.95977e-08	3	0	ostta08g02190	22.6	unnamed product	IPR003657: DNA-binding WRKY; PTHR31221: FAMILY NOT NAMED
comp545_c0_seq1	2500	-0.182119	0.187212	-0.395085	7.90318e-05	1.5514	1.78705e-22	1.29544	3.2756e-16	2	0	ostta13g00950	177	Glycosyl transferase, family 10	IPR001503: Glycosyl transferase, family 10
comp5461_c0_seq1	340	-1.43	0.239996	-0.7	0.8894	Inf	0.731842	-3.02	0.00013201	0	1	NA	NA	NA	NA
comp5475_c0_seq1	381	-2.91	0.000208425	-1.18	0.368909	-1.89	0.590979	0.36	0.870517	0	1	NA	NA	NA	NA
comp548_c0_seq1	1840	0.42	0.707309	0.27	0.567162	1.75	9.18878e-47	1.81	0.00105515	2	0	NA	NA	NA	NA
comp5501_c0_seq1	226	1.53	0.903386	-0.73	0.99279	-0.8	1	-Inf	0.00224883	1	0	NA	NA	NA	NA
comp551_c0_seq1	1335	-2.21009	3.22895e-07	-2.44526	0.00101968	-0.691076	0.204358	0.579083	0.476344	0	2	ostta15g00280	73	Acyl-CoA N-acyltransferase	PTHR23091: N-TERMINAL ACETYLTRANSFERASE; IPR000182: GNAT domain; IPR016181: Acyl-CoA N-acyltransferase
comp5530_c0_seq1	283	-Inf	0.00551169	-Inf	1	-Inf	0.850034	-0.14	1	1	0	NA	NA	NA	NA
comp554_c0_seq1	1640	1.86539	5.58893e-35	1.7885	7.64044e-33	-1.00397	5.26438e-14	-0.483217	0.00501	2	1	ostta12g00070	63.4	hypothetical protein	IPR007955: Bystin
comp5544_c0_seq1	906	-0.02	1	-3.04	2.6376e-10	0.55	0.963209	0.87	0.217541	0	1	NA	NA	NA	NA
comp555_c0_seq1	1042	-0.83	4.92842e-10	-0.89	1.8e-08	1.97	2.51363e-10	2.72	1.0565e-20	2	0	NA	NA	NA	NA
comp562_c0_seq1	259	-1.02	0.00281189	-0.61	0.110236	-1.55	0.0156663	-0.68	0.371058	0	1	NA	NA	NA	NA
comp5654_c0_seq1	349	-Inf	0.369136	-Inf	0.00846509	Inf	0.731842	Inf	0.908007	1	0	NA	NA	NA	NA
comp5698_c0_seq1	1105	Inf	0.598142	1.49	0.64106	-1.27	0.927178	-4.72	8.00653e-10	0	1	NA	NA	NA	NA
comp570_c0_seq1	2008	1.4008	1.00899e-14	0.927921	2.61408e-12	-0.108785	0.739467	-0.61177	5.08996e-05	1	0	ostta05g03780	150	unnamed product	G3DSA:2.170.270.10: no description; IPR001214: SET domain; PTHR12197: SET AND MYND DOMAIN CONTAINING; SSF82199: SET domain
comp572_c0_seq1	1768	1.53168	2.12736e-16	1.45262	1.77104e-16	-0.311119	0.225435	-0.0100544	1	2	0	ostta06g01610	175	unnamed product	IPR011991: Winged helix-turn-helix DNA-binding domain; SSF46785: \Winged helix\ DNA-binding domain; IPR018934: RIO-like kinase; G3DSA:3.30.200.20: no description; IPR000687: RIO kinase; IPR011009: Protein kinase-like domain; PTHR10593: SERINE/THREONINE-PROTEIN KINASE RIO; G3DSA:1.10.510.10: no description; IPR015285: RIO2 kinase, winged helix, N-terminal
comp574_c0_seq1	1537	1.25528	1.42673e-22	1.64876	3.98506e-36	0.3352	0.102423	-0.309732	0.0894363	2	0	ostta09g02080	80.1	unnamed product	NA
comp578_c0_seq1	269	-0.03	1	0.26	0.857963	0.91	0.380525	1.7	0.000821894	1	0	NA	NA	NA	NA
comp59_c0_seq2	1362	0.63	0.721112	1	0.159615	-0.18	1	1.82	6.53674e-05	1	0	NA	NA	NA	NA
comp5938_c0_seq1	1124	0.15	1	1.14	0.917356	NA	NA	-3.92	0.000540839	0	1	NA	NA	NA	NA
comp608_c0_seq1	1485	-0.335511	0.00586142	-0.109393	0.545402	0.195435	0.694682	1.71103	5.65979e-18	1	0	ostta09g02290	25.8	unnamed product	PTHR22852: LETHAL(2)DENTICLELESS PROTEIN (RETINOIC ACID-REGULATED NUCLEAR MATRIX-ASSOCIATED PROTEIN); IPR017986: WD40-repeat-containing domain; IPR019775: WD40 repeat, conserved site; IPR001680: WD40 repeat; IPR015943: WD40/YVTN repeat-like-containing domain; IPR020472: G-protein beta WD-40 repeat
comp611_c0_seq1	2004	1.20273	8.93902e-19	0.48701	3.4104e-05	-0.92512	3.01634e-14	-0.578398	0.000118257	1	0	ostta04g04370	47.3	Tetratricopeptide repeat-containing domain	SSF48452: TPR-like; PF13432: TPR_16; IPR011990: Tetratricopeptide-like helical; IPR013026: Tetratricopeptide repeat-containing domain; PTHR23083: TETRATRICOPEPTIDE REPEAT PROTEIN, TPR
comp612_c0_seq1	1580	0.03	1	-0.03	0.993635	-1.04	2.29013e-11	-1.31	3.63279e-21	0	2	NA	NA	NA	NA
comp618_c0_seq1	2418	-1.06061	1.92492e-21	-0.738398	1.10502e-08	1.65743	2.35484e-06	-1.02655	1.67708e-09	1	2	ostta03g05420	93.2	Protein kinase-like domain	IPR017441: Protein kinase, ATP binding site; IPR002290: Serine/threonine- / dual specificity protein kinase, catalytic domain; G3DSA:3.30.200.20: no description; IPR011009: Protein kinase-like domain; IPR008271: Serine/threonine-protein kinase, active site; PTHR11584: SERINE/THREONINE PROTEIN KINASE; IPR000719: Protein kinase domain; G3DSA:1.10.510.10: no description
comp624_c0_seq1	973	1.64744	6.32915e-13	0.991366	5.08737e-07	-0.389985	0.277315	0.137836	0.752736	1	0	ostta06g00090	41.8	unnamed product	IPR012340: Nucleic acid-binding, OB-fold; IPR003029: Ribosomal protein S1, RNA-binding domain; PTHR12709: DNA-DIRECTED RNA POLYMERASE II, III; IPR005576: RNA polymerase Rpb7, N-terminal; IPR013238: RNA polymerase III, subunit Rpc25
comp626_c0_seq1	1114	-0.06	0.877752	0.08	0.979149	1.12	1.33646e-12	1.31	1.34312e-08	2	0	NA	NA	NA	NA
comp627_c0_seq2	1972	0.901609	7.59778e-09	1.00881	3.05872e-16	-0.416415	0.0129487	0.0401376	0.9881	1	0	ostta01g05470	33.1	WD40/YVTN repeat-like-containing domain	IPR012952: BING4, C-terminal domain; PD023243: Q9P4X3_SCHPO_Q9P4X3;; IPR019775: WD40 repeat, conserved site; IPR017986: WD40-repeat-containing domain; IPR015943: WD40/YVTN repeat-like-containing domain; IPR001680: WD40 repeat; PTHR14085: WD-REPEAT PROTEIN BING4
comp628_c0_seq1	3473	-0.466422	4.183e-06	-0.280449	0.0030821	0.606059	1.66176e-05	1.2011	1.17071e-15	1	0	ostta06g00590	135	unnamed product	G3DSA:3.40.50.300: no description; IPR003959: ATPase, AAA-type, core; IPR003593: AAA+ ATPase domain; IPR027417: P-loop containing nucleoside triphosphate hydrolase; PTHR23389: CHROMOSOME TRANSMISSION FIDELITY FACTOR 18
comp630_c0_seq1	1394	0.906706	1.41028e-09	0.991686	8.87478e-19	1.12172	1.40179e-09	1.65723	5.41981e-22	2	0	ostta17g00470	104	UAA transporter	IPR013657: UAA transporter; PTHR10778: SOLUTE CARRIER FAMILY 35 MEMBER B
comp641_c0_seq1	368	0.35	0.186514	0.03	1	-0.44	0.334062	-1.65	5.00591e-05	0	1	NA	NA	NA	NA
comp643_c0_seq1	508	-0.4	0.175762	-0.55	0.0393571	1.67	1.01847e-14	1.34	8.44925e-05	2	0	NA	NA	NA	NA
comp644_c0_seq1	885	-0.52	0.024255	-1.01	1.14386e-32	-2.11	2.90561e-80	-1.84	4.96258e-27	0	3	NA	NA	NA	NA
comp645_c0_seq1	3101	-1.13459	9.79498e-41	-1.38392	2.2167e-46	-1.60104	3.50768e-100	-0.942788	1.20522e-06	0	3	ostta01g05340	160	P-loop containing nucleoside triphosphate hydrolase	G3DSA:3.40.50.300: no description; IPR019489: Clp ATPase, C-terminal; IPR003593: AAA+ ATPase domain; IPR013093: ATPase, AAA-2; IPR004487: Clp protease, ATP-binding subunit ClpX; G3DSA:1.10.8.60: no description; IPR027417: P-loop containing nucleoside triphosphate hydrolase; PTHR11262: HSL AND CLP PROTEASE
comp652_c0_seq1	4414	1.19004	5.73155e-20	1.45135	2.83009e-93	0.805003	1.54442e-30	0.943201	4.98733e-15	2	0	ostta01g04600	53.8	unnamed product	IPR003439: ABC transporter-like; G3DSA:1.20.1560.10: no description; IPR027417: P-loop containing nucleoside triphosphate hydrolase; IPR001140: ABC transporter, transmembrane domain; G3DSA:3.40.50.300: no description; IPR003593: AAA+ ATPase domain; PTHR24221: FAMILY NOT NAMED; IPR017940: ABC transporter, integral membrane type 1; IPR011527: ABC transporter, transmembrane domain, type 1; IPR017871…
comp654_c0_seq1	2674	0.169502	0.212476	0.268185	0.00282606	0.868528	5.02135e-17	1.08488	4.80756e-16	1	0	ostta05g02640	96.5	P-loop containing nucleoside triphosphate hydrolase	G3DSA:3.40.50.300: no description; IPR014017: DNA helicase, UvrD-like, C-terminal; IPR014016: UvrD-like Helicase, ATP-binding domain; IPR027417: P-loop containing nucleoside triphosphate hydrolase; IPR000212: DNA helicase, UvrD/REP type; G3DSA:1.10.486.10: no description
comp658_c0_seq1	294	-1.44	1.87967e-09	-1.76	8.51613e-32	-0.1	1	-0.51	0.163637	0	2	NA	NA	NA	NA
comp662_c0_seq1	1823	-2.26887	4.90225e-78	-2.36191	2.16405e-129	-2.45964	4.51036e-67	-1.84545	1.54017e-25	0	4	ostta14g02460	35	unnamed product	NA
comp665_c0_seq1	2132	1.01955	2.41412e-28	1.12394	9.09138e-45	0.887527	9.36641e-20	1.03607	2.58605e-15	3	0	ostta09g04500	66.1	unnamed product	PTHR31398: FAMILY NOT NAMED; IPR005647: Meiotic nuclear division protein 1
comp667_c0_seq1	2191	-0.437277	4.52768e-06	-0.0929178	0.493691	-0.11179	1	-1.88133	8.19401e-54	0	1	ostta05g04960	64.8	unnamed product	G3DSA:1.10.8.80: G3DSA:1.10.8.80; IPR000523: Magnesium chelatase, ChlI subunit; IPR011776: Magnesium chelatase, ATPase subunit D; IPR027417: P-loop containing nucleoside triphosphate hydrolase; PTHR32374: PTHR32374; PF13519: VWA_2; G3DSA:3.40.50.300: G3DSA:3.40.50.300; IPR003593: AAA+ ATPase domain; SSF53300: SSF53300; IPR002035: von Willebrand factor, type A
comp668_c0_seq2	4469	0.634178	1.96757e-05	0.829504	1.37916e-26	1.04547	5.37699e-38	1.1415	4.43928e-20	2	0	ostta10g02360	144	Axin interactor dorsalization-associated protein, C-terminal domain	IPR000261: EPS15 homology (EH); IPR011992: EF-hand domain pair; SSF47473: EF-hand; IPR025939: Axin interactor dorsalization-associated protein, C-terminal domain; PTHR14472: FAMILY NOT NAMED
comp670_c0_seq2	1019	-0.0267194	1	-0.0517329	0.851477	-1.08985	1.56682e-13	-0.717655	1.07533e-07	0	1	ostta03g04380	84	Nascent polypeptide-associated complex NAC domain	IPR000449: Ubiquitin-associated domain/translation elongation factor EF-Ts, N-terminal; IPR016641: Nascent polypeptide-associated complex subunit alpha; G3DSA:1.10.8.10: no description; IPR002715: Nascent polypeptide-associated complex NAC domain
comp678_c0_seq1	1606	-0.896388	1.19136e-13	-1.34668	1.71133e-62	-1.12142	1.00727e-19	-1.10891	2.5e-08	0	3	ostta02g05040	160	Na/H antiporter domain	IPR004670: Na+/H+ antiporter NhaA; IPR023171: Na/H antiporter domain; PTHR30341: SODIUM ION/PROTON ANTIPORTER NHAA-RELATED
comp684_c0_seq2	588	-0.674248	2.83713e-06	-1.06607	1.41822e-09	-3.32594	3.76191e-45	-2.43237	6.92574e-33	0	3	ostta18g01340	131	GroES-like	IPR020818: Chaperonin Cpn10; IPR011032: GroES-like
comp686_c0_seq1	657	-1.3	2.2913e-09	-1.64	4.15279e-21	-1.16	3.25769e-11	-1.5	7.91e-07	0	4	NA	NA	NA	NA
comp689_c0_seq1	1054	-0.97	0.153575	-1.34	0.00142017	-2.37	1.18629e-118	-0.84	0.296009	0	2	NA	NA	NA	NA
comp695_c0_seq1	1294	-1.14704	8.83818e-26	-1.43891	6.61454e-15	-1.27728	2.28655e-67	-0.825488	6.84248e-11	0	3	ostta09g00050	22.6	unnamed product	IPR002680: Alternative oxidase; PTHR31803: FAMILY NOT NAMED
comp696_c0_seq1	1093	-0.61	1.39605e-05	-0.92	4.23359e-14	-1.16	3.27631e-33	-0.9	1.87086e-12	0	1	NA	NA	NA	NA
comp698_c0_seq1	514	-0.56	0.00728454	-0.74	0.0123322	-2.86	8.38146e-66	-1.5	0.000596926	0	2	NA	NA	NA	NA
comp70_c0_seq1	2754	-1.34	0.0075394	-1.22	0.00877176	-0.8	0.470012	0.72	0.484994	0	2	NA	NA	NA	NA
comp703_c0_seq1	1316	-1.75	6.48564e-28	-2.05	4.70533e-27	-1.72	1.24422e-99	-1.11	0.00028021	0	4	NA	NA	NA	NA
comp708_c0_seq1	1734	-1.38246	1.57614e-19	-1.30686	9.72763e-85	-1.26385	2.30338e-75	-1.30455	8.47657e-18	0	4	ostta09g02610	129	unnamed product	IPR000043: Adenosylhomocysteinase; IPR020082: S-adenosyl-L-homocysteine hydrolase, conserved site; SSF51735: NAD(P)-binding Rossmann-fold domains; IPR016040: NAD(P)-binding domain; SSF52283: Formate/glycerate dehydrogenase catalytic domain-like; IPR015878: S-adenosyl-L-homocysteine hydrolase, NAD binding domain; G3DSA:3.40.50.1480: no description
comp709_c0_seq1	1493	-1.13862	4.23074e-25	-1.39019	1.4025e-25	-1.40971	1.40948e-60	-1.34247	7.99938e-29	0	4	ostta18g01090	84.9	Pyridoxal phosphate-dependent transferase, major region, subdomain 1	IPR015424: Pyridoxal phosphate-dependent transferase; PTHR21152: AMINOTRANSFERASE CLASS V; IPR000192: Aminotransferase, class V/Cysteine desulfurase; IPR015421: Pyridoxal phosphate-dependent transferase, major region, subdomain 1; IPR015422: Pyridoxal phosphate-dependent transferase, major region, subdomain 2
comp710_c0_seq1	1648	-1.2439	1.55533e-50	-1.73949	7.78112e-145	-2.03691	2.26157e-178	-2.086	1.56938e-68	0	4	ostta09g01150	25.8	unnamed product	G3DSA:2.40.50.40: no description; IPR023780: Chromo domain; IPR016197: Chromo domain-like; IPR027417: P-loop containing nucleoside triphosphate hydrolase; PTHR10799: SWI/SNF-RELATED MATRIX-ASSOCIATED ACTIN-DEPENDENT REGULATOR OF CHROMATIN SUBFAMILY-RELATED; IPR000953: Chromo domain/shadow; IPR000330: SNF2-related
comp711_c0_seq1	6365	-1.10065	8.3711e-41	-1.27748	1.96142e-84	-0.810461	6.24432e-34	-0.56909	9.60677e-06	0	2	ostta14g01900	72.5	NA	PTHR11938: FAD NADPH DEHYDROGENASE/OXIDOREDUCTASE; IPR000583: Class II glutamine amidotransferase domain; IPR013785: Aldolase-type TIM barrel; IPR002489: Glutamate synthase, alpha subunit, C-terminal; SSF51395: FMN-linked oxidoreductases; SSF56235: N-terminal nucleophile aminohydrolases (Ntn hydrolases); G3DSA:3.60.20.10: no description; IPR006982: Glutamate synthase, central-N; IPR002932: Glutam…
comp712_c0_seq2	489	-1.62	1.27465e-24	-2.22	1.08894e-30	-3.12	1.42054e-30	-2.23	3.99781e-16	0	4	NA	NA	NA	NA
comp713_c0_seq1	1245	-2.72196	1.36176e-20	-2.87832	9.17567e-36	-2.22451	2.33432e-178	-1.946	1.24121e-56	0	4	ostta05g01630	33.1	Triose-phosphate transporter domain	SSF103481: Multidrug resistance efflux transporter EmrE; IPR000620: Drug/metabolite transporter; IPR004853: Triose-phosphate transporter domain; PTHR11132: SOLUTE CARRIER FAMILY 35
comp714_c0_seq1	3174	0.295923	0.00319262	0.782323	1.40971e-26	0.12106	0.305694	-1.30135	3.41888e-27	0	1	ostta11g01370	87.7	unnamed product	SSF53756: UDP-Glycosyltransferase/glycogen phosphorylase; PF13692: Glyco_trans_1_4; PTHR12526: GLYCOSYLTRANSFERASE
comp715_c0_seq1	1019	-1.78636	6.67521e-33	-2.46513	3.77356e-97	-1.88792	2.96498e-161	-2.26751	3.53942e-56	0	4	ostta01g04420	101	unnamed product	NA
comp716_c0_seq1	2815	-0.431231	0.00591076	-0.76971	3.00171e-18	-1.70528	1.33849e-75	-2.31484	3.97345e-77	0	2	ostta16g00320	57.4	Peptidyl-prolyl cis-trans isomerase, FKBP-type, domain	SSF54534: FKBP-like; G3DSA:3.10.50.40: no description; IPR023566: Peptidyl-prolyl cis-trans isomerase, FKBP-type; IPR001179: Peptidyl-prolyl cis-trans isomerase, FKBP-type, domain
comp718_c0_seq1	837	-0.367421	3.85708e-05	-0.262059	0.000730739	-1.07812	1.00119e-42	-1.25626	2.81955e-25	0	2	ostta01g00830	193	ATPase, F0 complex, subunit B/B , bacterial/chloroplast	IPR002146: ATPase, F0 complex, subunit B/B , bacterial/chloroplast
comp721_c0_seq1	2333	-1.65424	7.8552e-89	-2.02133	1.1912e-84	-3.09945	0	-3.13795	1.18649e-139	0	4	ostta07g04370	182	unnamed product	IPR005474: Transketolase, N-terminal; IPR005476: Transketolase, C-terminal; IPR009014: Transketolase, C-terminal/Pyruvate-ferredoxin oxidoreductase, domain II; IPR005475: Transketolase-like, pyrimidine-binding domain; IPR020826: Transketolase binding site; PTHR11624: DEHYDROGENASE RELATED; IPR005478: Transketolase, bacterial-like; G3DSA:3.40.50.970: no description; SSF52518: Thiamin diphosphate-b…
comp731_c0_seq1	986	-0.110288	0.761628	-0.439227	0.000133744	-0.951457	3.868e-19	-4.46535	6.40958e-244	0	1	ostta04g05360	64.3	SPX, N-terminal	IPR004331: SPX, N-terminal; PTHR10783: XENOTROPIC AND POLYTROPIC RETROVIRUS RECEPTOR 1-RELATED
comp736_c0_seq1	333	0.74	0.0452356	1.21	3.66318e-05	0.21	0.986435	0.52	0.22254	1	0	NA	NA	NA	NA
comp737_c0_seq1	933	-0.92	1.18876e-29	-1.47	5.20264e-27	-1.41	7.6644e-88	-1.55	2.12275e-38	0	3	NA	NA	NA	NA
comp738_c0_seq1	2795	-0.476438	1.55487e-07	-1.01687	1.94208e-47	-0.110579	0.367957	0.188012	0.267881	0	1	ostta07g03730	85.4	unnamed product	IPR018962: Domain of unknown function DUF1995; IPR000850: Adenylate kinase
comp74_c0_seq1	1312	1.93	0.000997687	2.54	7.43468e-08	4.56	6.08528e-06	1.86	0.00310894	4	0	NA	NA	NA	NA
comp740_c0_seq1	2630	-2.00699	6.47166e-45	-2.22402	1.74874e-118	-2.29349	5.90906e-131	-1.60451	3.7559e-40	0	4	ostta18g00620	166	Sodium/sulphate symporter	PTHR10283: SOLUTE CARRIER FAMILY 13 MEMBER; IPR001898: Sodium/sulphate symporter
comp748_c0_seq1	1655	-0.217589	0.0460027	-0.305842	0.000147004	-1.38645	6.29537e-23	-1.87947	6.6509e-57	0	2	ostta03g02980	159	Myb-like domain	IPR001005: SANT/Myb domain; IPR009057: Homeodomain-like; PTHR25040: FAMILY NOT NAMED; IPR017877: Myb-like domain; IPR017930: Myb domain; IPR006447: Myb domain, plants
comp751_c0_seq1	315	-1.58	2.50377e-06	-1.93	1.64041e-10	-1.36	0.00489879	0.43	0.322968	0	3	NA	NA	NA	NA
comp752_c0_seq1	850	0.857664	4.705e-11	1.07476	7.15567e-20	1.2074	3.1919e-07	0.825869	1.4375e-06	2	0	ostta06g02050	77.6	unnamed product	IPR021852: Domain of unknown function DUF3456; PTHR13341: MIR-INTERACTING SAPOSIN-LIKE PROTEIN
comp753_c0_seq1	931	-1.22745	1.0805e-21	-1.16067	4.28312e-63	-1.32609	6.96697e-33	-1.41465	6.40778e-14	0	4	ostta03g04920	25.8	Chlorophyll a/b binding protein domain	IPR022796: Chlorophyll A-B binding protein; IPR001344: Chlorophyll A-B binding protein, plant; IPR023329: Chlorophyll a/b binding protein domain
comp755_c0_seq1	2387	-1.13353	7.16978e-41	-1.0495	6.95045e-53	0.432106	1.1e-07	0.400156	0.0340453	0	2	ostta01g05020	153	Glutamine synthetase, glycine-rich site	IPR008146: Glutamine synthetase, catalytic domain; IPR022147: Glutamine synthetase type III N-terminal; PTHR20852: GLUTAMINE SYNTHETASE; SSF55931: Glutamine synthetase/guanido kinase; IPR014746: Glutamine synthetase/guanido kinase, catalytic domain; IPR027303: Glutamine synthetase, glycine-rich site
comp756_c0_seq2	439	-1.14	2.16093e-19	-1.26	3.28774e-23	-0.86	2.72627e-08	-1.07	1.33819e-08	0	3	NA	NA	NA	NA
comp759_c0_seq1	1454	1.89	1.63723e-37	-0.45	0.000642349	0.57	3.15333e-16	0.28	0.069316	1	0	NA	NA	NA	NA
comp760_c0_seq1	1473	-0.0600276	0.819665	0.308233	2.81658e-05	-0.666795	2.80874e-21	-1.51677	1.39799e-37	0	1	ostta13g00110	265	Myb domain	PF13921: Myb_DNA-bind_6; PTHR10641: MYB-LIKE DNA-BINDING PROTEIN MYB; IPR001005: SANT/Myb domain; IPR009057: Homeodomain-like; IPR017930: Myb domain
comp762_c0_seq1	1242	-0.865931	8.611e-06	-1.41935	1.99719e-36	-2.02084	3.97058e-140	-1.8155	7.83891e-39	0	3	ostta02g04680	44.1	Ribosomal protein S1, RNA-binding domain	PTHR10724: S1 RNA-BINDING DOMAIN-CONTAINING PROTEIN 1; IPR012340: Nucleic acid-binding, OB-fold; IPR003029: Ribosomal protein S1, RNA-binding domain; IPR000110: Ribosomal protein S1; IPR022967: RNA-binding domain, S1
comp765_c0_seq1	1013	-1.3	1.10472e-17	-1.15	2.10028e-42	-1.92	3.16111e-88	-2.06	5.17105e-56	0	4	NA	NA	NA	NA
comp772_c0_seq1	1866	0.786906	1.84292e-12	1.00293	3.36386e-26	-0.0723687	0.949921	0.216987	0.278835	1	0	ostta17g02075	157	NA	IPR010433: Plant specific eukaryotic initiation factor 4B
comp776_c0_seq1	1089	-0.0628811	0.680505	-0.125963	0.444508	0.689958	4.25311e-11	1.06162	5.7436e-10	1	0	ostta16g02120	39.6	EGF-like, conserved site	IPR001781: Zinc finger, LIM-type; SSF57716: Glucocorticoid receptor-like (DNA-binding domain); IPR000742: Epidermal growth factor-like domain; IPR009030: Insulin-like growth factor binding protein, N-terminal; PTHR24044: FAMILY NOT NAMED; IPR013032: EGF-like, conserved site; SSF57196: EGF/Laminin
comp780_c0_seq1	966	-0.29	0.0435054	-0.16	0.278332	0.88	1.12987e-06	1.55	2.42422e-19	1	0	NA	NA	NA	NA
comp783_c0_seq1	1962	1.47754	6.47187e-29	1.81635	3.47587e-18	-0.0252657	1	-0.0370234	0.955279	2	0	ostta08g02180	78	unnamed product	PTHR11089: GTP-BINDING PROTEIN-RELATED; G3DSA:3.40.50.300: no description; IPR006073: GTP binding domain; IPR027417: P-loop containing nucleoside triphosphate hydrolase; IPR024929: Nucleolar GTP-binding protein 2; IPR023179: GTP-binding protein, orthogonal bundle domain; IPR012971: Nucleolar GTP-binding protein 2, N-terminal domain
comp785_c0_seq2	2912	-0.410443	5.38121e-05	-0.300269	0.000529372	1.27637	1.25719e-17	1.07467	1.43181e-06	2	0	ostta01g02580	134	DNA replication licensing factor Mcm6	G3DSA:3.40.50.300: no description; IPR001208: Mini-chromosome maintenance, DNA-dependent ATPase; IPR012340: Nucleic acid-binding, OB-fold; IPR018525: Mini-chromosome maintenance, conserved site; IPR027417: P-loop containing nucleoside triphosphate hydrolase; PTHR11630: DNA REPLICATION LICENSING FACTOR; G3DSA:3.30.1640.10: no description; IPR027925: MCM N-terminal domain; IPR008049: DNA replicatio…
comp787_c0_seq1	1721	0.120469	0.486473	0.520561	6.97156e-07	1.04795	1.36918e-13	0.498739	0.00142483	1	0	ostta14g02280	92.7	Major facilitator superfamily domain, general substrate transporter	IPR000849: Sugar phosphate transporter; IPR020846: Major facilitator superfamily domain; PTHR11662: SODIUM-DEPENDENT PHOSPHATE TRANSPORTERS; IPR011701: Major facilitator superfamily; G3DSA:1.20.1250.20: no description; IPR016196: Major facilitator superfamily domain, general substrate transporter
comp789_c0_seq1	445	0.8	0.000187607	1.13	0.00249523	-1.42	4.38221e-07	0.01	1	1	1	NA	NA	NA	NA
comp793_c0_seq1	3640	-1.46	8.28587e-30	-1.77	6.06753e-65	-1.35	4.94644e-80	-0.88	6.18219e-13	0	3	NA	NA	NA	NA
comp794_c0_seq1	1090	0.89	1.67139e-14	0.74	1.56056e-12	1.32	2.19183e-11	1.56	1.23344e-17	2	0	NA	NA	NA	NA
comp796_c0_seq1	2112	-0.52	2.0536e-08	-0.55	3.55179e-13	-1.1	6.43804e-39	-0.93	6.75177e-12	0	1	NA	NA	NA	NA
comp805_c0_seq1	1470	-1.0533	4.70672e-26	-0.868111	3.78287e-18	-0.450504	0.0812748	-1.27684	5.19674e-11	0	2	ostta17g01450	35.9	Cytochrome c/c1 haem-lyase	IPR000511: Cytochrome c/c1 haem-lyase
comp807_c0_seq2	2732	-1.69064	2.3352e-09	-1.69531	2.22073e-70	-2.38195	2.10557e-143	-1.65067	1.50669e-09	0	4	ostta09g01890	48.3	unnamed product	PTHR11972: NADPH OXIDASE; IPR017927: Ferredoxin reductase-type FAD-binding domain; IPR013112: FAD-binding 8; IPR017938: Riboflavin synthase-like beta-barrel; G3DSA:2.40.30.10: no description; IPR013130: Ferric reductase transmembrane component-like domain; SSF52343: Ferredoxin reductase-like, C-terminal NADP-linked domain
comp808_c0_seq1	1079	-0.5	1.42848e-05	-0.63	2.55698e-05	0.65	0.0665748	-1.1	1.58742e-10	0	1	NA	NA	NA	NA
comp810_c0_seq2	517	-1.5	4.15545e-20	-1.65	8.16995e-36	-2.5	4.79406e-33	-1.22	0.003041	0	4	NA	NA	NA	NA
comp814_c0_seq1	2058	1.21109	5.51878e-15	0.633111	4.71966e-13	-0.675642	1.26757e-15	-0.192824	0.327539	1	0	ostta14g02240	378	Mur ligase, C-terminal	SSF63418: MurE/MurF N-terminal domain; G3DSA:3.40.1390.10: no description; PTHR23135: MUR LIGASE FAMILY MEMBER; IPR013221: Mur ligase, central; IPR004101: Mur ligase, C-terminal; IPR000713: Mur ligase, N-terminal
comp819_c0_seq1	1714	-0.311007	0.00413923	-0.181395	0.283701	0.175098	0.649788	-1.34052	3.3005e-24	0	1	ostta11g01340	68	Cytochrome P450, conserved site	IPR001128: Cytochrome P450; IPR002403: Cytochrome P450, E-class, group IV; IPR017972: Cytochrome P450, conserved site; PTHR24286: FAMILY NOT NAMED
comp822_c0_seq2	1179	0.853796	1.75417e-10	0.070246	0.781684	-1.07819	3.00386e-19	-0.464739	0.00287773	0	1	ostta16g01780	268	Uridylate kinase	IPR001048: Aspartate/glutamate/uridylate kinase; IPR015963: Uridylate kinase, bacteria; IPR011817: Uridylate kinase
comp826_c0_seq1	5190	0.0200407	1	0.308178	0.000146641	1.09839	1.04479e-32	1.56974	2.52181e-18	2	0	ostta01g05440	168	Armadillo-type fold	IPR011989: Armadillo-like helical; PTHR12663: ANDROGEN INDUCED INHIBITOR OF PROLIFERATION (AS3) / PDS5-RELATED; IPR016024: Armadillo-type fold
comp830_c1_seq1	610	0.77	0.0555736	0.21	0.682515	-1.13	0.000588989	-0.03	1	0	1	NA	NA	NA	NA
comp832_c0_seq1	1592	-0.01	0.97134	-0.18	0.131035	1.2	2.30173e-22	2.45	3.01403e-22	2	0	NA	NA	NA	NA
comp837_c0_seq1	1256	-0.444632	3.00737e-05	0.220027	0.0617448	-0.188976	0.693686	-1.72234	3.51572e-40	0	1	ostta16g00660	84.9	Violaxanthin de-epoxidase	IPR012674: Calycin; IPR011038: Calycin-like; IPR010788: Violaxanthin de-epoxidase
comp838_c0_seq1	7104	-0.0776586	0.764678	0.329392	0.0425922	1.47598	8.843e-60	1.33767	3.20141e-11	2	0	ostta11g01840	198	DNA-directed DNA polymerase, family B, multifunctional domain	SSF56672: DNA/RNA polymerases; IPR006133: DNA-directed DNA polymerase, family B, exonuclease domain; G3DSA:3.30.420.10: no description; IPR006134: DNA-directed DNA polymerase, family B, multifunctional domain; IPR013697: DNA polymerase epsilon, catalytic subunit A, C-terminal; IPR012337: Ribonuclease H-like domain; IPR006172: DNA-directed DNA polymerase, family B; PTHR10670: DNA POLYMERASE EPSILO…
comp840_c0_seq2	1776	-0.319683	0.0138565	-0.627886	3.71286e-09	-1.22423	4.01102e-21	-1.30671	9.68363e-23	0	2	ostta01g05550	136	Cytochrome P450, conserved site	IPR001128: Cytochrome P450; PTHR24290: FAMILY NOT NAMED; IPR017972: Cytochrome P450, conserved site; IPR002401: Cytochrome P450, E-class, group I
comp843_c0_seq1	1726	-0.158597	0.363524	-0.529081	1.29006e-09	1.24446	1.02506e-24	1.14375	8.38883e-16	2	0	ostta14g01320	44.1	Pectinacetylesterase	IPR004963: Pectinacetylesterase
comp853_c0_seq1	4659	1.07383	2.37305e-09	0.0938289	0.633088	-0.180747	0.323785	-0.707669	5.60158e-05	1	0	ostta04g05380	121	AMP-dependent synthetase/ligase	SSF53474: alpha/beta-Hydrolases; PTHR24095: FAMILY NOT NAMED; G3DSA:3.40.50.980: no description; IPR005645: Serine hydrolase FSH; IPR000873: AMP-dependent synthetase/ligase; G3DSA:2.30.38.10: no description; G3DSA:3.40.50.1820: no description; IPR020845: AMP-binding, conserved site; IPR025110: AMP-binding enzyme C-terminal domain; G3DSA:3.30.300.30: no description; IPR009081: Acyl carrier protein…
comp864_c0_seq1	3180	-0.192567	0.122831	0.32293	0.000956084	-1.2759	7.98731e-41	-1.85718	1.31898e-38	0	2	ostta05g01010	27.6	Pentatricopeptide repeat	IPR002885: Pentatricopeptide repeat; IPR011990: Tetratricopeptide-like helical; PTHR24015: FAMILY NOT NAMED
comp867_c0_seq1	805	-1.42294	2.09003e-25	-1.60707	5.34515e-120	-2.35663	1.7038e-128	-2.56965	9.49568e-49	0	4	ostta16g01620	26.3	Photosystem II PsbQ, oxygen evolving complex	IPR023222: PsbQ-like domain; IPR008797: Photosystem II PsbQ, oxygen evolving complex
comp891_c0_seq1	575	-0.83	1.45184e-17	-0.78	5.41248e-10	-1.2	6.63465e-06	-1.26	2.97148e-11	0	2	NA	NA	NA	NA
comp896_c0_seq1	900	-0.52	3.12198e-07	-0.44	1.369e-06	-1.92	1.23798e-98	-1.25	5.65654e-12	0	2	NA	NA	NA	NA
comp902_c0_seq1	1036	0.23	0.0655556	0.45	1.78535e-07	1.38	2.09604e-24	1.9	4.39965e-39	2	0	NA	NA	NA	NA
comp919_c0_seq1	4404	0.337692	0.0338623	0.446331	0.000534839	1.20465	1.07295e-61	1.26828	1.25305e-09	2	0	ostta06g03380	272	unnamed product	IPR027073: 5 -3 exoribonuclease; IPR004859: Putative 5-3 exonuclease
comp921_c0_seq2	5018	0.230245	0.0591387	0.187476	0.0560733	1.02257	6.92142e-23	1.30483	6.59e-23	2	0	ostta01g01270	52.8	unnamed product	G3DSA:3.40.50.300: no description; IPR010978: tRNA-binding arm; G3DSA:1.10.287.510: no description; PF13558: SbcCD_C; IPR027417: P-loop containing nucleoside triphosphate hydrolase; IPR004584: DNA repair protein Rad50, eukaryotes
comp924_c0_seq1	836	-0.58	2.91583e-05	-1	3.04253e-13	-1.36	4.79039e-16	-1.26	2.00132e-12	0	2	NA	NA	NA	NA
comp926_c0_seq2	218	-0.03	0.994166	0.24	0.729947	-1.62	0.0046448	-0.86	0.00405544	0	1	NA	NA	NA	NA
comp929_c0_seq1	474	-0.35	0.00371383	-0.17	0.348808	0.62	0.00347163	1.2	1.48046e-08	1	0	NA	NA	NA	NA
comp935_c0_seq1	1993	0.241247	0.0285238	0.409861	3.29223e-07	0.774224	1.69354e-15	1.33046	3.23972e-24	1	0	ostta06g00650	102	unnamed product	SSF48452: TPR-like; IPR006636: Heat shock chaperonin-binding; IPR001440: Tetratricopeptide TPR-1; IPR011990: Tetratricopeptide-like helical; PF13414: TPR_11; IPR013026: Tetratricopeptide repeat-containing domain; PTHR22904: TPR REPEAT CONTAINING PROTEIN; IPR019734: Tetratricopeptide repeat
comp945_c0_seq1	2323	-1.09	1.55316e-07	-0.98	1.7827e-35	-0.02	1	1.36	0.00152875	1	1	NA	NA	NA	NA
comp949_c0_seq1	1104	1.88975	3.12617e-30	2.23623	2.23695e-150	0.305832	0.00199884	0.2729	0.0725027	2	0	ostta08g02170	292	unnamed product	PTHR13182: ZINC FINGER PROTEIN 622
comp958_c0_seq2	1400	0.452335	0.000663926	-0.267492	0.0242759	-1.01381	1.71122e-18	-0.849305	5.37168e-10	0	1	ostta14g00230	79	Like-Sm (LSM) domain	PTHR30566: YNAI-RELATED MECHANOSENSITIVE ION CHANNEL; IPR011014: Mechanosensitive ion channel MscS, transmembrane-2; IPR010920: Like-Sm (LSM) domain; IPR006685: Mechanosensitive ion channel MscS; G3DSA:2.30.30.60: no description
comp962_c0_seq1	370	-1.15	1.72407e-23	-1.08	1.84271e-21	2.71	9.86007e-24	1.66	2.51587e-19	2	2	NA	NA	NA	NA
comp964_c0_seq1	561	1.04	2.04e-07	0.54	0.0135248	0.11	0.999502	0.33	0.336575	1	0	NA	NA	NA	NA
comp966_c0_seq2	831	0.56	0.0007405	0.73	5.40608e-06	0.79	0.016418	1.01	5.32173e-06	1	0	NA	NA	NA	NA
comp970_c0_seq1	2332	0.929702	4.06081e-11	0.246943	0.12659	-1.21444	6.67707e-33	-1.08442	1.70649e-10	0	2	ostta05g02120	134	Helicase, C-terminal	G3DSA:3.40.50.300: no description; IPR014014: RNA helicase, DEAD-box type, Q motif; IPR011545: DNA/RNA helicase, DEAD/DEAH box type, N-terminal; IPR012562: GUCT; IPR027417: P-loop containing nucleoside triphosphate hydrolase; IPR014001: Helicase, superfamily 1/2, ATP-binding domain; IPR001650: Helicase, C-terminal; PTHR24031: FAMILY NOT NAMED
comp975_c0_seq1	487	-0.76	0.341524	-2.58	0.000141734	-1.87	0.943321	-0.88	0.982867	0	1	NA	NA	NA	NA
comp976_c0_seq1	1221	-0.483069	0.0015473	-0.141297	0.579391	0.397952	0.412707	-1.09484	4.30364e-10	0	1	ostta03g03640	106	Zinc finger, DHHC-type, palmitoyltransferase	IPR001594: Zinc finger, DHHC-type, palmitoyltransferase; PTHR22883: ZINC FINGER DHHC DOMAIN CONTAINING PROTEIN
comp980_c0_seq2	787	0.868797	0.000518851	1.27953	3.94421e-15	-0.587003	0.0186117	-0.0371709	1	1	0	ostta03g04160	142	Saposin-like type B, 1	PTHR11480: SAPOSIN-RELATED; IPR008139: Saposin B; IPR011001: Saposin-like; IPR007856: Saposin-like type B, 1
comp984_c0_seq1	939	-0.94034	0.0789765	-1.83333	3.65013e-05	-0.658413	0.597536	-0.175311	0.936402	0	1	ostta02g05530	90.9	RWD domain	IPR016135: Ubiquitin-conjugating enzyme/RWD-like; IPR015880: Zinc finger, C2H2-like; IPR007502: Helicase-associated domain; IPR011545: DNA/RNA helicase, DEAD/DEAH box type, N-terminal; IPR011709: Domain of unknown function DUF1605; IPR027417: P-loop containing nucleoside triphosphate hydrolase; PTHR18934: ATP-DEPENDENT RNA HELICASE; G3DSA:3.40.50.300: no description; IPR014001: Helicase, superfam…
comp988_c0_seq1	879	-0.404215	0.0138839	-0.90214	1.59594e-25	-1.63319	4.43585e-53	-1.66857	9.98781e-13	0	2	ostta16g00765	140	NA	G3DSA:3.10.20.90: no description; PTHR10666: UBIQUITIN; IPR019956: Ubiquitin; IPR019954: Ubiquitin conserved site; SSF54236: Ubiquitin-like; IPR000626: Ubiquitin domain; IPR019955: Ubiquitin supergroup
comp996_c0_seq1	3034	-1.29763	5.3826e-45	-1.36553	4.91422e-52	-1.62109	2.29581e-75	-1.90883	3.73502e-55	0	4	ostta14g02640	41.4	Protein of unknown function DUF2048	NA
